# Supplementary material for: Global Epidemiology of Vector-Borne Parasitic Diseases: Burden, Trends, Disparities, and Forecasts (1990–2036)
Source: Pathogens. 2025 Aug 25;14(9):844. doi: 10.3390/pathogens14090844 (PMC12472468; doi:10.3390/pathogens14090844)
Supplement: Supplementary file 1 [file pathogens-14-00844-s001.zip › Table S1.xlsx]

## Sheet: Table S1
Table S1: The ASPR of VBPDs in 2021, and the EAPC of ASPR from 1990 to 2021.
Characteristics	Malaria		Chagas disease		Leishmaniasis		African trypanosomiasis		Schistosomiasis		Lymphatic filariasis		Onchocerciasis
	ASPR	EAPC	ASPR	EAPC	ASPR	EAPC	ASPR	EAPC	ASPR	EAPC	ASPR	EAPC	ASPR	EAPC
	per 1,000,000, 2021	1990 to 2021	per 1,000,000, 2021	1990 to 2021	per 1,000,000, 2021	1990 to 2021	per 1,000,000, 2021	1990 to 2021	per 1,000,000, 2021	1990 to 2021	per 1,000,000, 2021	1990 to 2021	per 1,000,000, 2021	1990 to 2021
	(95% UI)	(95% UI)	(95% UI)	(95% UI)	(95% UI)	(95% UI)	(95% UI)	(95% UI)	(95% UI)	(95% UI)	(95% UI)	(95% UI)	(95% UI)	(95% UI)
Global	23367.9	-1.043	756.158	-1.876	769.65	0.713	0.297	-13.979	19143	-0.63	7059.72	-6.099	2462.43	-1.751
	(21229.151,26122.114)	(-1.333,-0.753)	(651.480,865.234)	(-1.987,-1.764)	(718.920,829.892)	(0.662,0.764)	(0.142,0.552)	(-15.253,-12.685)	(13789.200,25108.529)	(-0.954,-0.305)	(6036.830,8418.348)	(-6.675,-5.519)	(2226.800,2730.866)	(-2.019,-1.482)
Sex
Males	22631.2	-1.089	774.735	-1.756	831.683	0.623	0.286	-14.013	20309.7	-0.674	7750.03	-6.167	2584.36	-1.684
	(20575.980,25310.392)	(-1.385,-0.792)	(670.490,886.222)	(-1.874,-1.639)	(784.762,889.276)	(0.569,0.678)	(0.137,0.531)	(-15.302,-12.704)	(14858.691,26435.922)	(-1.006,-0.341)	(6471.993,9543.389)	(-6.749,-5.582)	(2346.020,2850.969)	(-1.940,-1.426)
Females	24138.6	-1.002	737.151	-2.007	713.697	0.786	0.309	-13.949	17952.3	-0.584	6371.31	-6.026	2340.28	-1.83
	(21891.593,26971.778)	(-1.285,-0.718)	(63.094,844.578)	(-2.114,-1.899)	(660.388,772.930)	(0.736,0.836)	(0.147,0.573)	(-15.209,-12.671)	(12696.387,23727.557)	(-0.898,-0.269)	(5525.953,7603.948)	(-6.596,-5.452)	(2096.323,2609.129)	(-2.111,-1.548)
SDI region
High SDI	10.899	-5.367	194.924	0.068	139.254	0.361	0	0	594.744	2.208	0	0	0	0
	(6.562,17.405)	(-6.615,-4.102)	(161.974,228.859)	(-0.156,0.292)	(104.004,193.120)	(0.236,0.486)	(0,0)	(0,0)	(287.751,945.066)	(2.014,2.403)	(0,0)	(0,0)	(0,0)	(0,0)
High-middle SDI	110.341	-6.561	720.723	-2.621	119.131	0.003	0	0	1231.13	-1.917	753.122	-4.842	0	0
	(72.515,170.052)	(-7.228,-5.890)	(628.604,823.893)	(-2.813,-2.43)	(100.033,149.241)	(-0.105,0.111)	(0,0)	(0,0)	(845.914,1729.497)	(-2.227,-1.607)	(377.857,1775.723)	(-5.528,-4.152)	(0,0)	(0,0)
Middle SDI	5523.25	-2.391	1128	-1.779	1064.04	0.857	0.076	-5.772	14136.1	-0.619	5799.77	-6.042	257.628	-3.836
	(3800.071,7895.114)	(-2.939,-1.841)	(953.879,1310.899)	(-1.998,-1.561)	(990.018,1172.342)	(0.761,0.952)	(0.029,0.156)	(-6.579,-4.957)	(10294.094,18227.798)	(-0.647,-0.592)	(4609.981,8264.906)	(-6.423,-5.658)	(204.892,319.532)	(-4.111,-3.561)
Low-middle SDI	21887.6	-2.358	1098.56	-1.726	996.845	-1.18	0.362	-18.386	24610.3	-1.73	13701.6	-6.41	1247.02	-4.2
	(18133.357,25394.288)	(-2.640,-2.075)	(960.064,1238.874)	(-1.853,-1.599)	(887.087,1158.843)	(-1.263,-1.097)	(0.185,0.627)	(-20.677,-16.029)	(18054.679,32121.798)	(-2.003,-1.456)	(11500.486,16645.196)	(-7.001,-5.815)	(1076.336,1435.952)	(-4.492,-3.906)
Low SDI	94586.1	-2.33	0	0	1396.61	1.741	1.527	-15.005	58327.7	-2.046	16698	-7.96	17285.5	-2.708
	(84942.053,104738.182)	(-2.607,-2.052)	(0,0)	(0,0)	(1255.171,1565.467)	(1.458,2.025)	(0.721,0.287)	(-16.497,-13.485)	(42278.587,76754.560)	(-2.556,-1.533)	(13709.690,20936.263)	(-8.928,-6.981)	(15930.864,18920.851)	(-2.931,-2.486)
