# Supplementary material for: Global Epidemiology of Vector-Borne Parasitic Diseases: Burden, Trends, Disparities, and Forecasts (1990–2036)
Source: Pathogens. 2025 Aug 25;14(9):844. doi: 10.3390/pathogens14090844 (PMC12472468; doi:10.3390/pathogens14090844)
Supplement: Supplementary file 1 [file pathogens-14-00844-s001.zip › Table S10.xlsx]

## Sheet: Sheet1
Table S10 Socio-demographic Index values for 21 GBD 2021 regions, 1990-2021
Location	1990	1991	1992	1993	1994	1995	1996	1997	1998	1999	2000	2001	2002	2003	2004	2005	2006	2007	2008	2009	2010	2011	2012	2013	2014	2015	2016	2017	2018	2019	2020	2021
Central Asia	0.553362	0.555148	0.55727	0.560083	0.5627	0.565586	0.568761	0.571766	0.574659	0.578121	0.582156	0.586646	0.591457	0.59653	0.601737	0.607294	0.613078	0.619105	0.62493	0.630103	0.635296	0.640314	0.644674	0.648888	0.653	0.656818	0.660312	0.663577	0.666666	0.669837	0.672487	0.675164
Central Europe	0.637272	0.643083	0.648772	0.65447	0.661219	0.667955	0.674121	0.680037	0.685968	0.692056	0.69878	0.705657	0.712001	0.717824	0.723494	0.728674	0.733476	0.738077	0.743148	0.748766	0.754919	0.760349	0.764803	0.768568	0.771755	0.774844	0.777817	0.781359	0.785476	0.789749	0.793111	0.796244
Eastern Europe	0.66425	0.671452	0.678753	0.683359	0.686012	0.689459	0.692791	0.695203	0.69694	0.698814	0.701011	0.703506	0.706727	0.712025	0.719215	0.726266	0.732617	0.738787	0.74545	0.75107	0.756606	0.761025	0.765423	0.770338	0.775092	0.779663	0.784805	0.790015	0.794486	0.798138	0.800505	0.802851
Australasia	0.731234	0.734915	0.739006	0.743426	0.747726	0.752015	0.756387	0.76099	0.7653	0.769521	0.773791	0.778074	0.78248	0.786285	0.789428	0.791722	0.792857	0.79395	0.796402	0.799932	0.804112	0.808161	0.812464	0.817349	0.821647	0.825611	0.829457	0.832924	0.836619	0.840582	0.843333	0.845514
High-income Asia Pacific	0.767804	0.773333	0.778834	0.783967	0.789028	0.794099	0.798863	0.803128	0.806831	0.810469	0.814089	0.817545	0.82111	0.824636	0.828074	0.831062	0.833766	0.836546	0.83928	0.841771	0.844682	0.847722	0.850693	0.853671	0.856612	0.859603	0.862733	0.86587	0.869073	0.872219	0.874437	0.876767
High-income North America	0.76566	0.76805	0.77155	0.774978	0.778207	0.781348	0.784105	0.786348	0.788569	0.791196	0.794997	0.799275	0.802961	0.805821	0.807991	0.808887	0.809721	0.812486	0.817084	0.82247	0.827814	0.832061	0.835669	0.839059	0.842341	0.845877	0.849423	0.85296	0.856316	0.859749	0.861874	0.863465
Southern Latin America	0.587308	0.592119	0.59808	0.603589	0.609392	0.614373	0.61926	0.624756	0.630349	0.635748	0.641237	0.64604	0.649826	0.652552	0.655719	0.660519	0.664386	0.667393	0.670689	0.674152	0.678761	0.684134	0.688428	0.691716	0.69604	0.703287	0.710788	0.717548	0.724952	0.731134	0.733963	0.735985
Western Europe	0.7464	0.75167	0.757022	0.762057	0.766693	0.770622	0.77408	0.777578	0.780867	0.784019	0.7874	0.790904	0.794165	0.796962	0.799716	0.802414	0.805067	0.807723	0.810484	0.81311	0.816142	0.819375	0.822634	0.825787	0.82861	0.831322	0.834216	0.837522	0.840834	0.844212	0.84655	0.848726
Andean Latin America	0.500011	0.501652	0.503656	0.506388	0.510306	0.514896	0.519376	0.524036	0.528444	0.532744	0.537561	0.542572	0.547911	0.553109	0.558235	0.563092	0.567987	0.572999	0.578564	0.583999	0.590201	0.596945	0.603839	0.610705	0.61706	0.622761	0.628161	0.633538	0.63886	0.643921	0.647807	0.651602
Caribbean	0.518111	0.522789	0.526984	0.530507	0.533584	0.536651	0.539776	0.543303	0.547365	0.55206	0.557369	0.56311	0.569069	0.574889	0.580533	0.585758	0.590602	0.59471	0.598297	0.601655	0.60548	0.609525	0.613255	0.616877	0.620443	0.624075	0.627582	0.630788	0.633972	0.637321	0.639709	0.642003
Central Latin America	0.485787	0.489559	0.49411	0.499418	0.505061	0.509874	0.514693	0.520171	0.526132	0.531807	0.5373	0.54244	0.547134	0.551446	0.556011	0.56075	0.565649	0.570707	0.575839	0.57994	0.584253	0.589308	0.594827	0.600731	0.606509	0.611815	0.617086	0.622442	0.627765	0.632847	0.636996	0.640685
Tropical Latin America	0.499588	0.50429	0.508057	0.511622	0.51533	0.519291	0.523499	0.527841	0.532165	0.536659	0.541716	0.546932	0.552365	0.557691	0.563269	0.568897	0.57472	0.580915	0.587354	0.593303	0.599646	0.605957	0.611787	0.617402	0.622646	0.6274	0.631533	0.635765	0.64018	0.644694	0.648603	0.652442
North Africa and Middle East	0.437421	0.445921	0.453971	0.462102	0.470394	0.478553	0.486463	0.49398	0.501445	0.508956	0.516824	0.524091	0.531149	0.538292	0.545678	0.553047	0.560089	0.566516	0.572339	0.577062	0.581849	0.587593	0.594112	0.601127	0.608419	0.615777	0.623142	0.630561	0.637918	0.645095	0.651673	0.658225
North Africa and Middle East	0.437421	0.445921	0.453971	0.462102	0.470394	0.478553	0.486463	0.49398	0.501445	0.508956	0.516824	0.524091	0.531149	0.538292	0.545678	0.553047	0.560089	0.566516	0.572339	0.577062	0.581849	0.587593	0.594112	0.601127	0.608419	0.615777	0.623142	0.630561	0.637918	0.645095	0.651673	0.658225
South Asia	0.319797	0.325854	0.331941	0.338013	0.344323	0.350726	0.357287	0.363719	0.370288	0.376979	0.383388	0.389533	0.395194	0.400983	0.407181	0.413987	0.421367	0.429262	0.437012	0.445197	0.454076	0.463339	0.473081	0.483434	0.494084	0.504891	0.515311	0.525128	0.534477	0.543246	0.550586	0.557865
East Asia	0.471179	0.479936	0.488431	0.496859	0.504886	0.51353	0.523758	0.533816	0.542653	0.551367	0.558816	0.564235	0.570798	0.578905	0.587683	0.597096	0.607273	0.617524	0.626956	0.636271	0.647985	0.657502	0.66293	0.668682	0.674063	0.677307	0.681528	0.689748	0.698626	0.708328	0.717709	0.725705
Oceania	0.391195	0.394419	0.397572	0.401113	0.404892	0.408507	0.412437	0.415893	0.419225	0.422521	0.42507	0.427004	0.428535	0.43006	0.431581	0.433152	0.434584	0.436102	0.437392	0.438808	0.440752	0.442618	0.444524	0.446594	0.449364	0.452397	0.455454	0.458378	0.460818	0.463334	0.465535	0.467445
Central sub-Saharan Africa	0.302375	0.305221	0.307804	0.309082	0.309898	0.311059	0.312674	0.314502	0.316506	0.318569	0.320841	0.323749	0.327567	0.331935	0.33742	0.344099	0.35146	0.359566	0.368488	0.376669	0.385381	0.394692	0.404234	0.413522	0.422579	0.430988	0.438746	0.446179	0.45325	0.46016	0.466456	0.472256
Eastern sub-Saharan Africa	0.233622	0.23634	0.238615	0.240817	0.242902	0.245424	0.248585	0.252145	0.255891	0.259957	0.264165	0.268772	0.273484	0.278434	0.283937	0.28997	0.296455	0.303576	0.310918	0.318457	0.326296	0.334253	0.341628	0.349207	0.35701	0.364907	0.372759	0.3805	0.388355	0.396345	0.40348	0.409721
Southern sub-Saharan Africa	0.506947	0.512378	0.517569	0.522773	0.528063	0.53338	0.53878	0.544134	0.549142	0.553885	0.558491	0.562511	0.56605	0.569215	0.57239	0.576116	0.580685	0.585673	0.590405	0.594585	0.598836	0.603347	0.608038	0.612844	0.617453	0.621838	0.625919	0.629762	0.633411	0.63694	0.639882	0.6422
Western sub-Saharan Africa	0.2737	0.277411	0.281025	0.284432	0.2877	0.290983	0.294618	0.298302	0.302026	0.30581	0.309781	0.314028	0.318881	0.324233	0.330228	0.33678	0.343248	0.35004	0.356716	0.363492	0.370609	0.377609	0.384753	0.39189	0.399162	0.406238	0.412927	0.419615	0.426437	0.433384	0.439822	0.446023
