# Supplementary material for: Global Epidemiology of Vector-Borne Parasitic Diseases: Burden, Trends, Disparities, and Forecasts (1990–2036)
Source: Pathogens. 2025 Aug 25;14(9):844. doi: 10.3390/pathogens14090844 (PMC12472468; doi:10.3390/pathogens14090844)
Supplement: Supplementary file 1 [file pathogens-14-00844-s001.zip › Table S11.xlsx]

## Sheet: 疟疾患病
Table S11 The ASPR, ASDR and age-standardized DALYs rate of malaria from 1990 to 2021 by SDI regions
Measure	Location	Year	Val
ASPR	Andean Latin America	1990	1333.04
	Andean Latin America	1991	1219.81
	Andean Latin America	1992	1110.69
	Andean Latin America	1993	1031.93
	Andean Latin America	1994	952.71
	Andean Latin America	1995	895.042
	Andean Latin America	1996	857.545
	Andean Latin America	1997	838.198
	Andean Latin America	1998	835.46
	Andean Latin America	1999	843.154
	Andean Latin America	2000	822.217
	Andean Latin America	2001	802.127
	Andean Latin America	2002	771.612
	Andean Latin America	2003	719.687
	Andean Latin America	2004	667.58
	Andean Latin America	2005	632.868
	Andean Latin America	2006	574.904
	Andean Latin America	2007	503.788
	Andean Latin America	2008	430.407
	Andean Latin America	2009	370.692
	Andean Latin America	2010	338.262
	Andean Latin America	2011	330.614
	Andean Latin America	2012	337.869
	Andean Latin America	2013	357.459
	Andean Latin America	2014	373.802
	Andean Latin America	2015	372.357
	Andean Latin America	2016	359.765
	Andean Latin America	2017	334.471
	Andean Latin America	2018	305.355
	Andean Latin America	2019	278.432
	Andean Latin America	2020	263.695
	Andean Latin America	2021	240.958
	Australasia	1990	0
	Australasia	1991	0
	Australasia	1992	0
	Australasia	1993	0
	Australasia	1994	0
	Australasia	1995	0
	Australasia	1996	0
	Australasia	1997	0
	Australasia	1998	0
	Australasia	1999	0
	Australasia	2000	0
	Australasia	2001	0
	Australasia	2002	0
	Australasia	2003	0
	Australasia	2004	0
	Australasia	2005	0
	Australasia	2006	0
	Australasia	2007	0
	Australasia	2008	0
	Australasia	2009	0
	Australasia	2010	0
	Australasia	2011	0
	Australasia	2012	0
	Australasia	2013	0
	Australasia	2014	0
	Australasia	2015	0
	Australasia	2016	0
	Australasia	2017	0
	Australasia	2018	0
	Australasia	2019	0
	Australasia	2020	0
	Australasia	2021	0
	Caribbean	1990	187.115
	Caribbean	1991	263.526
	Caribbean	1992	277.684
	Caribbean	1993	299.138
	Caribbean	1994	326.099
	Caribbean	1995	332.528
	Caribbean	1996	315.767
	Caribbean	1997	278.406
	Caribbean	1998	293.21
	Caribbean	1999	248.448
	Caribbean	2000	236.347
	Caribbean	2001	225.095
	Caribbean	2002	221.042
	Caribbean	2003	217.087
	Caribbean	2004	204.134
	Caribbean	2005	213.416
	Caribbean	2006	228.605
	Caribbean	2007	255.418
	Caribbean	2008	304.628
	Caribbean	2009	349.818
	Caribbean	2010	391.464
	Caribbean	2011	335.115
	Caribbean	2012	274.211
	Caribbean	2013	206.406
	Caribbean	2014	132.706
	Caribbean	2015	102.614
	Caribbean	2016	100.602
	Caribbean	2017	103.336
	Caribbean	2018	101.879
	Caribbean	2019	109.088
	Caribbean	2020	146.763
	Caribbean	2021	144.456
	Central Asia	1990	32.9748
	Central Asia	1991	39.6825
	Central Asia	1992	47.9368
	Central Asia	1993	60.5588
	Central Asia	1994	59.1405
	Central Asia	1995	63.2756
	Central Asia	1996	78.9141
	Central Asia	1997	101.091
	Central Asia	1998	127.764
	Central Asia	1999	148.073
	Central Asia	2000	164.148
	Central Asia	2001	156.143
	Central Asia	2002	148.363
	Central Asia	2003	140.256
	Central Asia	2004	133.124
	Central Asia	2005	141.432
	Central Asia	2006	124.459
	Central Asia	2007	94.6087
	Central Asia	2008	60.7653
	Central Asia	2009	20.9673
	Central Asia	2010	7.36607
	Central Asia	2011	5.00376
	Central Asia	2012	2.97769
	Central Asia	2013	1.39601
	Central Asia	2014	0.367143
	Central Asia	2015	0
	Central Asia	2016	0
	Central Asia	2017	0
	Central Asia	2018	0
	Central Asia	2019	0
	Central Asia	2020	0
	Central Asia	2021	0
	Central Europe	1990	0
	Central Europe	1991	0
	Central Europe	1992	0
	Central Europe	1993	0
	Central Europe	1994	0
	Central Europe	1995	0
	Central Europe	1996	0
	Central Europe	1997	0
	Central Europe	1998	0
	Central Europe	1999	0
	Central Europe	2000	0
	Central Europe	2001	0
	Central Europe	2002	0
	Central Europe	2003	0
	Central Europe	2004	0
	Central Europe	2005	0
	Central Europe	2006	0
	Central Europe	2007	0
	Central Europe	2008	0
	Central Europe	2009	0
	Central Europe	2010	0
	Central Europe	2011	0
	Central Europe	2012	0
	Central Europe	2013	0
	Central Europe	2014	0
	Central Europe	2015	0
	Central Europe	2016	0
	Central Europe	2017	0
	Central Europe	2018	0
	Central Europe	2019	0
	Central Europe	2020	0
	Central Europe	2021	0
	Central Latin America	1990	472.436
	Central Latin America	1991	466.716
	Central Latin America	1992	446.995
	Central Latin America	1993	421.247
	Central Latin America	1994	406.945
	Central Latin America	1995	407.405
	Central Latin America	1996	395.764
	Central Latin America	1997	385.409
	Central Latin America	1998	371.052
	Central Latin America	1999	347.049
	Central Latin America	2000	338.759
	Central Latin America	2001	328.003
	Central Latin America	2002	312.326
	Central Latin America	2003	297.051
	Central Latin America	2004	282.426
	Central Latin America	2005	270.643
	Central Latin America	2006	256.644
	Central Latin America	2007	240.447
	Central Latin America	2008	220.912
	Central Latin America	2009	207.592
	Central Latin America	2010	201.456
	Central Latin America	2011	194.392
	Central Latin America	2012	192.77
	Central Latin America	2013	191.778
	Central Latin America	2014	195.758
	Central Latin America	2015	210.947
	Central Latin America	2016	234.744
	Central Latin America	2017	267.52
	Central Latin America	2018	286.323
	Central Latin America	2019	284.02
	Central Latin America	2020	233.953
	Central Latin America	2021	203.487
	Central Sub-Saharan Africa	1990	38056.5
	Central Sub-Saharan Africa	1991	38083
	Central Sub-Saharan Africa	1992	38099.8
	Central Sub-Saharan Africa	1993	38110.5
	Central Sub-Saharan Africa	1994	38112.7
	Central Sub-Saharan Africa	1995	38100.6
	Central Sub-Saharan Africa	1996	38064.8
	Central Sub-Saharan Africa	1997	38000.2
	Central Sub-Saharan Africa	1998	37924.8
	Central Sub-Saharan Africa	1999	37863.1
	Central Sub-Saharan Africa	2000	37804.8
	Central Sub-Saharan Africa	2001	37993
	Central Sub-Saharan Africa	2002	38397.8
	Central Sub-Saharan Africa	2003	38876.2
	Central Sub-Saharan Africa	2004	39204.8
	Central Sub-Saharan Africa	2005	39164
	Central Sub-Saharan Africa	2006	37934.6
	Central Sub-Saharan Africa	2007	35320.9
	Central Sub-Saharan Africa	2008	31993.7
	Central Sub-Saharan Africa	2009	28674.4
	Central Sub-Saharan Africa	2010	26145
	Central Sub-Saharan Africa	2011	24067.6
	Central Sub-Saharan Africa	2012	21856.9
	Central Sub-Saharan Africa	2013	19851.2
	Central Sub-Saharan Africa	2014	18405
	Central Sub-Saharan Africa	2015	17873.4
	Central Sub-Saharan Africa	2016	18763.5
	Central Sub-Saharan Africa	2017	20688.2
	Central Sub-Saharan Africa	2018	22609.1
	Central Sub-Saharan Africa	2019	23498.8
	Central Sub-Saharan Africa	2020	21556.9
	Central Sub-Saharan Africa	2021	21328.8
	East Asia	1990	63.8486
	East Asia	1991	58.4111
	East Asia	1992	53.0691
	East Asia	1993	48.364
	East Asia	1994	44.5347
	East Asia	1995	41.3458
	East Asia	1996	40.1535
	East Asia	1997	41.2209
	East Asia	1998	43.3747
	East Asia	1999	45.3786
	East Asia	2000	47.3395
	East Asia	2001	47.1538
	East Asia	2002	39.822
	East Asia	2003	35.3339
	East Asia	2004	31.1916
	East Asia	2005	28.4538
	East Asia	2006	26.7772
	East Asia	2007	24.2063
	East Asia	2008	21.5608
	East Asia	2009	18.9559
	East Asia	2010	16.9398
	East Asia	2011	14.7235
	East Asia	2012	11.7271
	East Asia	2013	8.45198
	East Asia	2014	5.78964
	East Asia	2015	4.38871
	East Asia	2016	3.74557
	East Asia	2017	3.02399
	East Asia	2018	2.42694
	East Asia	2019	2.15462
	East Asia	2020	2.16468
	East Asia	2021	2.4369
	Eastern Europe	1990	0
	Eastern Europe	1991	0
	Eastern Europe	1992	0
	Eastern Europe	1993	0
	Eastern Europe	1994	0
	Eastern Europe	1995	0
	Eastern Europe	1996	0
	Eastern Europe	1997	0
	Eastern Europe	1998	0
	Eastern Europe	1999	0
	Eastern Europe	2000	0
	Eastern Europe	2001	0
	Eastern Europe	2002	0
	Eastern Europe	2003	0
	Eastern Europe	2004	0
	Eastern Europe	2005	0
	Eastern Europe	2006	0
	Eastern Europe	2007	0
	Eastern Europe	2008	0
	Eastern Europe	2009	0
	Eastern Europe	2010	0
	Eastern Europe	2011	0
	Eastern Europe	2012	0
	Eastern Europe	2013	0
	Eastern Europe	2014	0
	Eastern Europe	2015	0
	Eastern Europe	2016	0
	Eastern Europe	2017	0
	Eastern Europe	2018	0
	Eastern Europe	2019	0
	Eastern Europe	2020	0
	Eastern Europe	2021	0
	Eastern Sub-Saharan Africa	1990	18142.2
	Eastern Sub-Saharan Africa	1991	18136.3
	Eastern Sub-Saharan Africa	1992	18119.8
	Eastern Sub-Saharan Africa	1993	18091
	Eastern Sub-Saharan Africa	1994	18072.4
	Eastern Sub-Saharan Africa	1995	18091.3
	Eastern Sub-Saharan Africa	1996	18054.6
	Eastern Sub-Saharan Africa	1997	17957.1
	Eastern Sub-Saharan Africa	1998	17855.7
	Eastern Sub-Saharan Africa	1999	17743
	Eastern Sub-Saharan Africa	2000	17601.9
	Eastern Sub-Saharan Africa	2001	17229.8
	Eastern Sub-Saharan Africa	2002	16319.4
	Eastern Sub-Saharan Africa	2003	15253.7
	Eastern Sub-Saharan Africa	2004	14178.6
	Eastern Sub-Saharan Africa	2005	13290.5
	Eastern Sub-Saharan Africa	2006	12537
	Eastern Sub-Saharan Africa	2007	11637.2
	Eastern Sub-Saharan Africa	2008	10756.3
	Eastern Sub-Saharan Africa	2009	10120.3
	Eastern Sub-Saharan Africa	2010	9818.27
	Eastern Sub-Saharan Africa	2011	9544.88
	Eastern Sub-Saharan Africa	2012	9055.02
	Eastern Sub-Saharan Africa	2013	8499.31
	Eastern Sub-Saharan Africa	2014	7964.34
	Eastern Sub-Saharan Africa	2015	7718.97
	Eastern Sub-Saharan Africa	2016	7559.1
	Eastern Sub-Saharan Africa	2017	7294.83
	Eastern Sub-Saharan Africa	2018	7042.82
	Eastern Sub-Saharan Africa	2019	6974.68
	Eastern Sub-Saharan Africa	2020	7343.11
	Eastern Sub-Saharan Africa	2021	7386.25
	Global	1990	2797.57
	Global	1991	2807.34
	Global	1992	2821.02
	Global	1993	2838.47
	Global	1994	2860.92
	Global	1995	2893.01
	Global	1996	2927.68
	Global	1997	2955.78
	Global	1998	2979.26
	Global	1999	3001.97
	Global	2000	3026.92
	Global	2001	3044.91
	Global	2002	3028.05
	Global	2003	3007.03
	Global	2004	2989.33
	Global	2005	2984.96
	Global	2006	2963.12
	Global	2007	2900.65
	Global	2008	2818.12
	Global	2009	2743.17
	Global	2010	2702.48
	Global	2011	2636.01
	Global	2012	2498.67
	Global	2013	2337.11
	Global	2014	2200.56
	Global	2015	2144.43
	Global	2016	2151.09
	Global	2017	2168.37
	Global	2018	2195.8
	Global	2019	2238.88
	Global	2020	2305.75
	Global	2021	2336.79
	High-income Asia Pacific	1990	13.2259
	High-income Asia Pacific	1991	13.1038
	High-income Asia Pacific	1992	13.114
	High-income Asia Pacific	1993	13.2746
	High-income Asia Pacific	1994	13.5592
	High-income Asia Pacific	1995	13.9663
	High-income Asia Pacific	1996	16.2857
	High-income Asia Pacific	1997	21.1641
	High-income Asia Pacific	1998	26.9009
	High-income Asia Pacific	1999	31.7527
	High-income Asia Pacific	2000	34.0403
	High-income Asia Pacific	2001	32.63
	High-income Asia Pacific	2002	29.264
	High-income Asia Pacific	2003	25.0917
	High-income Asia Pacific	2004	21.2725
	High-income Asia Pacific	2005	19.029
	High-income Asia Pacific	2006	18.1243
	High-income Asia Pacific	2007	17.4508
	High-income Asia Pacific	2008	16.803
	High-income Asia Pacific	2009	16.2754
	High-income Asia Pacific	2010	15.6207
	High-income Asia Pacific	2011	14.414
	High-income Asia Pacific	2012	12.6863
	High-income Asia Pacific	2013	10.8309
	High-income Asia Pacific	2014	9.25616
	High-income Asia Pacific	2015	8.36644
	High-income Asia Pacific	2016	8.05024
	High-income Asia Pacific	2017	7.83243
	High-income Asia Pacific	2018	7.59761
	High-income Asia Pacific	2019	7.21163
	High-income Asia Pacific	2020	6.22312
	High-income Asia Pacific	2021	6.56735
	High-income North America	1990	0
	High-income North America	1991	0
	High-income North America	1992	0
	High-income North America	1993	0
	High-income North America	1994	0
	High-income North America	1995	0
	High-income North America	1996	0
	High-income North America	1997	0
	High-income North America	1998	0
	High-income North America	1999	0
	High-income North America	2000	0
	High-income North America	2001	0
	High-income North America	2002	0
	High-income North America	2003	0
	High-income North America	2004	0
	High-income North America	2005	0
	High-income North America	2006	0
	High-income North America	2007	0
	High-income North America	2008	0
	High-income North America	2009	0
	High-income North America	2010	0
	High-income North America	2011	0
	High-income North America	2012	0
	High-income North America	2013	0
	High-income North America	2014	0
	High-income North America	2015	0
	High-income North America	2016	0
	High-income North America	2017	0
	High-income North America	2018	0
	High-income North America	2019	0
	High-income North America	2020	0
	High-income North America	2021	0
	North Africa and Middle East	1990	647.248
	North Africa and Middle East	1991	632.735
	North Africa and Middle East	1992	615.613
	North Africa and Middle East	1993	599.762
	North Africa and Middle East	1994	595.816
	North Africa and Middle East	1995	584.286
	North Africa and Middle East	1996	574.067
	North Africa and Middle East	1997	558.611
	North Africa and Middle East	1998	543.533
	North Africa and Middle East	1999	522.375
	North Africa and Middle East	2000	492.665
	North Africa and Middle East	2001	460.716
	North Africa and Middle East	2002	422.187
	North Africa and Middle East	2003	376.913
	North Africa and Middle East	2004	331.048
	North Africa and Middle East	2005	300.456
	North Africa and Middle East	2006	278.749
	North Africa and Middle East	2007	255.76
	North Africa and Middle East	2008	230.762
	North Africa and Middle East	2009	214.979
	North Africa and Middle East	2010	213.703
	North Africa and Middle East	2011	214.926
	North Africa and Middle East	2012	219.512
	North Africa and Middle East	2013	226.828
	North Africa and Middle East	2014	239.813
	North Africa and Middle East	2015	253.224
	North Africa and Middle East	2016	287.349
	North Africa and Middle East	2017	336.294
	North Africa and Middle East	2018	387.287
	North Africa and Middle East	2019	422.017
	North Africa and Middle East	2020	430.873
	North Africa and Middle East	2021	450.321
	Oceania	1990	12770.8
	Oceania	1991	11955.8
	Oceania	1992	11233.9
	Oceania	1993	10533.7
	Oceania	1994	9885.96
	Oceania	1995	9322.63
	Oceania	1996	8677
	Oceania	1997	8089.69
	Oceania	1998	7498.27
	Oceania	1999	7017.71
	Oceania	2000	6739.83
	Oceania	2001	6590.12
	Oceania	2002	6334.73
	Oceania	2003	6230.55
	Oceania	2004	6269.62
	Oceania	2005	5996.83
	Oceania	2006	5854.54
	Oceania	2007	5512.67
	Oceania	2008	5256.78
	Oceania	2009	5126.52
	Oceania	2010	4678.17
	Oceania	2011	4356.24
	Oceania	2012	4114.41
	Oceania	2013	4122.81
	Oceania	2014	3871.7
	Oceania	2015	3597.78
	Oceania	2016	3842.65
	Oceania	2017	3999.49
	Oceania	2018	4251.84
	Oceania	2019	4459.38
	Oceania	2020	5202.5
	Oceania	2021	5622.34
	South Asia	1990	1453.3
	South Asia	1991	1379.78
	South Asia	1992	1311.79
	South Asia	1993	1244.89
	South Asia	1994	1189.79
	South Asia	1995	1148.95
	South Asia	1996	1108.88
	South Asia	1997	1060.61
	South Asia	1998	1001.15
	South Asia	1999	943.604
	South Asia	2000	914.01
	South Asia	2001	908.296
	South Asia	2002	901.096
	South Asia	2003	902.937
	South Asia	2004	908.434
	South Asia	2005	905.124
	South Asia	2006	869.323
	South Asia	2007	845.289
	South Asia	2008	829.526
	South Asia	2009	810.486
	South Asia	2010	791.667
	South Asia	2011	754.356
	South Asia	2012	693.815
	South Asia	2013	630.033
	South Asia	2014	585.82
	South Asia	2015	555.389
	South Asia	2016	528.38
	South Asia	2017	482.988
	South Asia	2018	436.552
	South Asia	2019	402.959
	South Asia	2020	300.034
	South Asia	2021	321.312
	Southeast Asia	1990	918.405
	Southeast Asia	1991	837.892
	Southeast Asia	1992	765.79
	Southeast Asia	1993	703.142
	Southeast Asia	1994	655.087
	Southeast Asia	1995	621.161
	Southeast Asia	1996	608.414
	Southeast Asia	1997	603.266
	Southeast Asia	1998	597.757
	Southeast Asia	1999	596.594
	Southeast Asia	2000	586.948
	Southeast Asia	2001	555.606
	Southeast Asia	2002	510.008
	Southeast Asia	2003	457.608
	Southeast Asia	2004	419.788
	Southeast Asia	2005	402.109
	Southeast Asia	2006	411.438
	Southeast Asia	2007	424.67
	Southeast Asia	2008	439.858
	Southeast Asia	2009	455.285
	Southeast Asia	2010	460.885
	Southeast Asia	2011	438.062
	Southeast Asia	2012	402.482
	Southeast Asia	2013	349.649
	Southeast Asia	2014	303.375
	Southeast Asia	2015	278.323
	Southeast Asia	2016	263.447
	Southeast Asia	2017	252.238
	Southeast Asia	2018	238.834
	Southeast Asia	2019	229.616
	Southeast Asia	2020	212.894
	Southeast Asia	2021	248.301
	Southern Latin America	1990	45.4394
	Southern Latin America	1991	41.7728
	Southern Latin America	1992	38.521
	Southern Latin America	1993	35.6527
	Southern Latin America	1994	33.1653
	Southern Latin America	1995	31.0621
	Southern Latin America	1996	29.5644
	Southern Latin America	1997	28.2648
	Southern Latin America	1998	27.3275
	Southern Latin America	1999	26.4059
	Southern Latin America	2000	25.2898
	Southern Latin America	2001	24.0924
	Southern Latin America	2002	23.1362
	Southern Latin America	2003	22.2889
	Southern Latin America	2004	21.4129
	Southern Latin America	2005	20.3903
	Southern Latin America	2006	18.5097
	Southern Latin America	2007	15.636
	Southern Latin America	2008	12.3395
	Southern Latin America	2009	9.31635
	Southern Latin America	2010	7.1861
	Southern Latin America	2011	5.4962
	Southern Latin America	2012	3.59877
	Southern Latin America	2013	1.82517
	Southern Latin America	2014	0.512831
	Southern Latin America	2015	0
	Southern Latin America	2016	0
	Southern Latin America	2017	0
	Southern Latin America	2018	0
	Southern Latin America	2019	0
	Southern Latin America	2020	0
	Southern Latin America	2021	0
	Southern Sub-Saharan Africa	1990	534.741
	Southern Sub-Saharan Africa	1991	505.136
	Southern Sub-Saharan Africa	1992	479.835
	Southern Sub-Saharan Africa	1993	507.039
	Southern Sub-Saharan Africa	1994	463.135
	Southern Sub-Saharan Africa	1995	509.609
	Southern Sub-Saharan Africa	1996	629.85
	Southern Sub-Saharan Africa	1997	765.761
	Southern Sub-Saharan Africa	1998	896.453
	Southern Sub-Saharan Africa	1999	1007.53
	Southern Sub-Saharan Africa	2000	1035.7
	Southern Sub-Saharan Africa	2001	959.004
	Southern Sub-Saharan Africa	2002	799.529
	Southern Sub-Saharan Africa	2003	628.324
	Southern Sub-Saharan Africa	2004	493.15
	Southern Sub-Saharan Africa	2005	420.373
	Southern Sub-Saharan Africa	2006	446.691
	Southern Sub-Saharan Africa	2007	576.675
	Southern Sub-Saharan Africa	2008	583.481
	Southern Sub-Saharan Africa	2009	655.531
	Southern Sub-Saharan Africa	2010	681.259
	Southern Sub-Saharan Africa	2011	658.155
	Southern Sub-Saharan Africa	2012	654.442
	Southern Sub-Saharan Africa	2013	693.386
	Southern Sub-Saharan Africa	2014	730.346
	Southern Sub-Saharan Africa	2015	729.498
	Southern Sub-Saharan Africa	2016	670.66
	Southern Sub-Saharan Africa	2017	653.211
	Southern Sub-Saharan Africa	2018	522.021
	Southern Sub-Saharan Africa	2019	499.322
	Southern Sub-Saharan Africa	2020	602.06
	Southern Sub-Saharan Africa	2021	239.737
	Tropical Latin America	1990	484.743
	Tropical Latin America	1991	462.275
	Tropical Latin America	1992	437.728
	Tropical Latin America	1993	405.25
	Tropical Latin America	1994	396.364
	Tropical Latin America	1995	378.811
	Tropical Latin America	1996	364.734
	Tropical Latin America	1997	350.215
	Tropical Latin America	1998	347.314
	Tropical Latin America	1999	349.595
	Tropical Latin America	2000	342.466
	Tropical Latin America	2001	314.951
	Tropical Latin America	2002	287.916
	Tropical Latin America	2003	264.877
	Tropical Latin America	2004	244.311
	Tropical Latin America	2005	235.031
	Tropical Latin America	2006	220.708
	Tropical Latin America	2007	202.153
	Tropical Latin America	2008	180.619
	Tropical Latin America	2009	167.352
	Tropical Latin America	2010	159.731
	Tropical Latin America	2011	148.842
	Tropical Latin America	2012	135.194
	Tropical Latin America	2013	118.367
	Tropical Latin America	2014	106.195
	Tropical Latin America	2015	102.543
	Tropical Latin America	2016	104.433
	Tropical Latin America	2017	115.581
	Tropical Latin America	2018	124.041
	Tropical Latin America	2019	128.414
	Tropical Latin America	2020	128.514
	Tropical Latin America	2021	126.598
	Western Europe	1990	0
	Western Europe	1991	0
	Western Europe	1992	0
	Western Europe	1993	0
	Western Europe	1994	0
	Western Europe	1995	0
	Western Europe	1996	0
	Western Europe	1997	0
	Western Europe	1998	0
	Western Europe	1999	0
	Western Europe	2000	0
	Western Europe	2001	0
	Western Europe	2002	0
	Western Europe	2003	0
	Western Europe	2004	0
	Western Europe	2005	0
	Western Europe	2006	0
	Western Europe	2007	0
	Western Europe	2008	0
	Western Europe	2009	0
	Western Europe	2010	0
	Western Europe	2011	0
	Western Europe	2012	0
	Western Europe	2013	0
	Western Europe	2014	0
	Western Europe	2015	0
	Western Europe	2016	0
	Western Europe	2017	0
	Western Europe	2018	0
	Western Europe	2019	0
	Western Europe	2020	0
	Western Europe	2021	0
	Western Sub-Saharan Africa	1990	33437.3
	Western Sub-Saharan Africa	1991	33469.3
	Western Sub-Saharan Africa	1992	33477.5
	Western Sub-Saharan Africa	1993	33466.8
	Western Sub-Saharan Africa	1994	33434.8
	Western Sub-Saharan Africa	1995	33384.4
	Western Sub-Saharan Africa	1996	33227.2
	Western Sub-Saharan Africa	1997	32921.8
	Western Sub-Saharan Africa	1998	32532.6
	Western Sub-Saharan Africa	1999	32129.9
	Western Sub-Saharan Africa	2000	31738.7
	Western Sub-Saharan Africa	2001	31291.5
	Western Sub-Saharan Africa	2002	30694.7
	Western Sub-Saharan Africa	2003	30107.5
	Western Sub-Saharan Africa	2004	29616.4
	Western Sub-Saharan Africa	2005	29325.1
	Western Sub-Saharan Africa	2006	28988.7
	Western Sub-Saharan Africa	2007	28371.8
	Western Sub-Saharan Africa	2008	27627.2
	Western Sub-Saharan Africa	2009	26860.8
	Western Sub-Saharan Africa	2010	26257.1
	Western Sub-Saharan Africa	2011	25231.8
	Western Sub-Saharan Africa	2012	23413
	Western Sub-Saharan Africa	2013	21328.5
	Western Sub-Saharan Africa	2014	19518.3
	Western Sub-Saharan Africa	2015	18502.9
	Western Sub-Saharan Africa	2016	18001.2
	Western Sub-Saharan Africa	2017	17519.1
	Western Sub-Saharan Africa	2018	17193.3
	Western Sub-Saharan Africa	2019	17144.9
	Western Sub-Saharan Africa	2020	18065.3
	Western Sub-Saharan Africa	2021	17793
ASDR	Andean Latin America	1990	4.2459
	Andean Latin America	1991	3.82865
	Andean Latin America	1992	3.07512
	Andean Latin America	1994	2.43034
	Andean Latin America	1995	1.58326
	Andean Latin America	1997	1.25281
	Andean Latin America	1998	1.97928
	Andean Latin America	1999	3.024
	Andean Latin America	2000	2.6654
	Andean Latin America	2001	1.81427
	Andean Latin America	2003	0.659139
	Andean Latin America	2004	0.399989
	Andean Latin America	2005	0.242465
	Andean Latin America	2006	0.127388
	Andean Latin America	2007	0.106984
	Andean Latin America	2008	0.0582956
	Andean Latin America	2009	0.0520844
	Andean Latin America	2010	0.0510685
	Andean Latin America	2011	0.03875
	Andean Latin America	2012	0.0376967
	Andean Latin America	2013	0.110714
	Andean Latin America	2014	0.121369
	Andean Latin America	2015	0.106456
	Andean Latin America	2016	0.120819
	Andean Latin America	2017	0.0961302
	Andean Latin America	2018	0.095668
	Andean Latin America	2019	0.0222704
	Andean Latin America	2021	0.0400486
	Andean Latin America	1996	1.31769
	Andean Latin America	2002	1.13377
	Andean Latin America	1993	3.84736
	Andean Latin America	2020	0.0170432
	Australasia	1990	0
	Australasia	1991	0
	Australasia	1992	0
	Australasia	1994	0
	Australasia	1995	0
	Australasia	1997	0
	Australasia	1998	0
	Australasia	1999	0
	Australasia	2000	0
	Australasia	2001	0
	Australasia	2003	0
	Australasia	2004	0
	Australasia	2005	0
	Australasia	2006	0
	Australasia	2007	0
	Australasia	2008	0
	Australasia	2009	0
	Australasia	2010	0
	Australasia	2011	0
	Australasia	2012	0
	Australasia	2013	0
	Australasia	2014	0
	Australasia	2015	0
	Australasia	2016	0
	Australasia	2017	0
	Australasia	2018	0
	Australasia	2019	0
	Australasia	2021	0
	Australasia	1996	0
	Australasia	2002	0
	Australasia	1993	0
	Australasia	2020	0
	Caribbean	1990	2.35106
	Caribbean	1991	7.80927
	Caribbean	1992	4.84694
	Caribbean	1994	6.89571
	Caribbean	1995	5.31507
	Caribbean	1997	2.62714
	Caribbean	1999	4.80761
	Caribbean	1998	8.29479
	Caribbean	2000	4.71706
	Caribbean	2003	2.59659
	Caribbean	2001	2.94048
	Caribbean	2005	2.69477
	Caribbean	2004	1.62134
	Caribbean	2006	3.69673
	Caribbean	2007	3.19213
	Caribbean	2008	4.03408
	Caribbean	2010	7.90598
	Caribbean	2009	5.17366
	Caribbean	2011	4.42844
	Caribbean	2013	3.03149
	Caribbean	2012	3.433
	Caribbean	2015	1.62912
	Caribbean	2014	1.76884
	Caribbean	2017	1.70154
	Caribbean	2016	1.75006
	Caribbean	2018	1.09451
	Caribbean	2019	1.02887
	Caribbean	2021	1.68759
	Caribbean	1996	5.62818
	Caribbean	1993	5.11237
	Caribbean	2002	3.0864
	Caribbean	2020	1.77512
	Central Asia	1990	0.355341
	Central Asia	1991	0.339767
	Central Asia	1992	0.321442
	Central Asia	1994	0.215135
	Central Asia	1995	0.160991
	Central Asia	1997	0.102169
	Central Asia	1998	0.105649
	Central Asia	1999	0.102551
	Central Asia	2000	0.164431
	Central Asia	2001	0.187747
	Central Asia	2003	0.0702658
	Central Asia	2004	0.050425
	Central Asia	2005	0.181541
	Central Asia	2006	0.0836327
	Central Asia	2007	0.0399048
	Central Asia	2008	0.0269441
	Central Asia	2009	0.00343938
	Central Asia	2010	0.00591229
	Central Asia	2011	0.0011959
	Central Asia	2012	0.00109937
	Central Asia	2013	0
	Central Asia	2014	0
	Central Asia	2015	0
	Central Asia	2016	0
	Central Asia	2017	0
	Central Asia	2018	0
	Central Asia	2019	0
	Central Asia	2021	0
	Central Asia	1996	0.129472
	Central Asia	2002	0.139182
	Central Asia	1993	0.288432
	Central Asia	2020	0
	Central Europe	1990	0
	Central Europe	1991	0
	Central Europe	1992	0
	Central Europe	1994	0
	Central Europe	1995	0
	Central Europe	1997	0
	Central Europe	1998	0
	Central Europe	1999	0
	Central Europe	2000	0
	Central Europe	2001	0
	Central Europe	2003	0
	Central Europe	2004	0
	Central Europe	2005	0
	Central Europe	2006	0
	Central Europe	2007	0
	Central Europe	2008	0
	Central Europe	2009	0
	Central Europe	2010	0
	Central Europe	2011	0
	Central Europe	2012	0
	Central Europe	2013	0
	Central Europe	2014	0
	Central Europe	2015	0.00106645
	Central Europe	2016	0.000729351
	Central Europe	2017	0
	Central Europe	2018	0
	Central Europe	2019	0
	Central Europe	2021	0
	Central Europe	1996	0
	Central Europe	2002	0
	Central Europe	1993	0
	Central Europe	2020	0
	Central Latin America	1991	1.09522
	Central Latin America	1990	0.687742
	Central Latin America	1992	0.971705
	Central Latin America	1994	0.49629
	Central Latin America	1995	0.741502
	Central Latin America	1997	0.669423
	Central Latin America	1998	0.918003
	Central Latin America	1999	0.354633
	Central Latin America	2000	0.513015
	Central Latin America	2001	0.762949
	Central Latin America	2003	0.440778
	Central Latin America	2004	0.255512
	Central Latin America	2005	0.178763
	Central Latin America	2006	0.172787
	Central Latin America	2007	0.189333
	Central Latin America	2008	0.0781631
	Central Latin America	2009	0.0861377
	Central Latin America	2010	0.12635
	Central Latin America	2011	0.0773554
	Central Latin America	2012	0.10864
	Central Latin America	2013	0.121968
	Central Latin America	2014	0.119485
	Central Latin America	2015	0.195627
	Central Latin America	2016	0.282506
	Central Latin America	2017	0.331347
	Central Latin America	2018	0.37154
	Central Latin America	2019	0.284849
	Central Latin America	2021	0.208939
	Central Latin America	1996	0.437624
	Central Latin America	2002	0.526465
	Central Latin America	1993	0.639373
	Central Latin America	2020	0.205588
	Central Sub-Saharan Africa	1990	102.762
	Central Sub-Saharan Africa	1991	103.968
	Central Sub-Saharan Africa	1992	104.078
	Central Sub-Saharan Africa	1994	105.079
	Central Sub-Saharan Africa	1995	106.259
	Central Sub-Saharan Africa	1997	107.711
	Central Sub-Saharan Africa	1998	108.506
	Central Sub-Saharan Africa	1999	109.102
	Central Sub-Saharan Africa	2000	107.46
	Central Sub-Saharan Africa	2001	108.428
	Central Sub-Saharan Africa	2003	109.081
	Central Sub-Saharan Africa	2004	109.1
	Central Sub-Saharan Africa	2005	107.682
	Central Sub-Saharan Africa	2006	103.283
	Central Sub-Saharan Africa	2007	100.905
	Central Sub-Saharan Africa	2008	93.2366
	Central Sub-Saharan Africa	2009	85.4337
	Central Sub-Saharan Africa	2010	78.6358
	Central Sub-Saharan Africa	2011	72.8545
	Central Sub-Saharan Africa	2012	67.7713
	Central Sub-Saharan Africa	2013	63.3985
	Central Sub-Saharan Africa	2014	60.5114
	Central Sub-Saharan Africa	2015	59.5172
	Central Sub-Saharan Africa	2016	60.3079
	Central Sub-Saharan Africa	2017	61.1928
	Central Sub-Saharan Africa	2018	58.8838
	Central Sub-Saharan Africa	2019	58.7313
	Central Sub-Saharan Africa	2021	60.5262
	Central Sub-Saharan Africa	1996	107.237
	Central Sub-Saharan Africa	2002	106.653
	Central Sub-Saharan Africa	1993	104.64
	Central Sub-Saharan Africa	2020	58.6249
	East Asia	1990	0.0804384
	East Asia	1991	0.0640827
	East Asia	1992	0.0309184
	East Asia	1994	0.0222475
	East Asia	1995	0.0153008
	East Asia	1997	0.00477796
	East Asia	1998	0.00671009
	East Asia	1999	0.0102178
	East Asia	2000	0.00213676
	East Asia	2001	0.00250474
	East Asia	2003	0.00307272
	East Asia	2004	0.00331581
	East Asia	2005	0.00304726
	East Asia	2006	0.00251452
	East Asia	2007	0.00157979
	East Asia	2008	0.00115781
	East Asia	2009	0.000820661
	East Asia	2010	0.000969911
	East Asia	2011	0.000465474
	East Asia	2012	0.00021175
	East Asia	2013	0.000194728
	East Asia	2014	0.000180823
	East Asia	2015	0.000170228
	East Asia	2016	0.000160603
	East Asia	2017	0.000151634
	East Asia	2018	0.000143054
	East Asia	2019	0.000135213
	East Asia	2021	0.000119915
	East Asia	1996	0.0107167
	East Asia	2002	0.00401441
	East Asia	1993	0.0201475
	East Asia	2020	0.000127203
	Eastern Europe	1990	0
	Eastern Europe	1991	0
	Eastern Europe	1992	0
	Eastern Europe	1994	0
	Eastern Europe	1995	0
	Eastern Europe	1997	0
	Eastern Europe	1998	0
	Eastern Europe	1999	0
	Eastern Europe	2000	0
	Eastern Europe	2001	0
	Eastern Europe	2003	0
	Eastern Europe	2004	0
	Eastern Europe	2005	0
	Eastern Europe	2006	0
	Eastern Europe	2007	0
	Eastern Europe	2008	0
	Eastern Europe	2009	0
	Eastern Europe	2010	0
	Eastern Europe	2011	0
	Eastern Europe	2012	0
	Eastern Europe	2013	0
	Eastern Europe	2014	0
	Eastern Europe	2015	0
	Eastern Europe	2016	0
	Eastern Europe	2017	0
	Eastern Europe	2018	0
	Eastern Europe	2019	0
	Eastern Europe	2021	0
	Eastern Europe	1996	0
	Eastern Europe	2002	0
	Eastern Europe	1993	0
	Eastern Europe	2020	0
	Eastern Sub-Saharan Africa	1990	75.6843
	Eastern Sub-Saharan Africa	1991	76.7877
	Eastern Sub-Saharan Africa	1992	77.0475
	Eastern Sub-Saharan Africa	1994	77.717
	Eastern Sub-Saharan Africa	1995	77.8337
	Eastern Sub-Saharan Africa	1997	77.8136
	Eastern Sub-Saharan Africa	1998	78.5357
	Eastern Sub-Saharan Africa	1999	78.8292
	Eastern Sub-Saharan Africa	2000	73.6532
	Eastern Sub-Saharan Africa	2001	78.0359
	Eastern Sub-Saharan Africa	2003	71.6956
	Eastern Sub-Saharan Africa	2004	67.0844
	Eastern Sub-Saharan Africa	2005	59.9238
	Eastern Sub-Saharan Africa	2006	53.0764
	Eastern Sub-Saharan Africa	2007	48.0712
	Eastern Sub-Saharan Africa	2008	41.5437
	Eastern Sub-Saharan Africa	2009	39.9892
	Eastern Sub-Saharan Africa	2010	37.936
	Eastern Sub-Saharan Africa	2011	33.8526
	Eastern Sub-Saharan Africa	2012	31.4567
	Eastern Sub-Saharan Africa	2013	31.5673
	Eastern Sub-Saharan Africa	2014	29.9847
	Eastern Sub-Saharan Africa	2015	28.8339
	Eastern Sub-Saharan Africa	2016	28.689
	Eastern Sub-Saharan Africa	2017	27.6095
	Eastern Sub-Saharan Africa	2018	27.3381
	Eastern Sub-Saharan Africa	2019	26.7051
	Eastern Sub-Saharan Africa	2021	35.3419
	Eastern Sub-Saharan Africa	1996	77.7885
	Eastern Sub-Saharan Africa	2002	73.1107
	Eastern Sub-Saharan Africa	1993	77.9149
	Eastern Sub-Saharan Africa	2020	33.6063
	Global	1990	12.5442
	Global	1991	12.8498
	Global	1992	12.9388
	Global	1994	13.1006
	Global	1995	13.3046
	Global	1997	13.8972
	Global	1998	14.2417
	Global	1999	14.4429
	Global	2000	14.3099
	Global	2001	14.5631
	Global	2003	14.8389
	Global	2004	14.8349
	Global	2005	14.4274
	Global	2006	13.9201
	Global	2007	13.6789
	Global	2008	13.5068
	Global	2009	13.2574
	Global	2010	13.003
	Global	2011	12.219
	Global	2012	11.5448
	Global	2013	10.6443
	Global	2014	10.4077
	Global	2015	10.2161
	Global	2016	9.7766
	Global	2017	9.42188
	Global	2018	9.37923
	Global	2019	9.30222
	Global	2021	10.5072
	Global	1996	13.5358
	Global	2002	14.5858
	Global	1993	12.9818
	Global	2020	10.4499
	High-income Asia Pacific	1990	0.00817799
	High-income Asia Pacific	1991	0.00746219
	High-income Asia Pacific	1992	0.00666257
	High-income Asia Pacific	1994	0.0055638
	High-income Asia Pacific	1995	0.00503897
	High-income Asia Pacific	1997	0.0041322
	High-income Asia Pacific	1998	0.00427591
	High-income Asia Pacific	1999	0.00334298
	High-income Asia Pacific	2000	0.00304089
	High-income Asia Pacific	2001	0.00268354
	High-income Asia Pacific	2003	0.00228836
	High-income Asia Pacific	2004	0.00204267
	High-income Asia Pacific	2005	0.00190235
	High-income Asia Pacific	2006	0.00167042
	High-income Asia Pacific	2007	0.00158756
	High-income Asia Pacific	2008	0.00146906
	High-income Asia Pacific	2009	0.00138918
	High-income Asia Pacific	2010	0.00128496
	High-income Asia Pacific	2011	0.00118241
	High-income Asia Pacific	2012	0.00109098
	High-income Asia Pacific	2013	0.000997624
	High-income Asia Pacific	2014	0.000906779
	High-income Asia Pacific	2015	0.000848652
	High-income Asia Pacific	2016	0.000781642
	High-income Asia Pacific	2017	0.000721311
	High-income Asia Pacific	2018	0.000678708
	High-income Asia Pacific	2019	0.000624386
	High-income Asia Pacific	2021	0.000557738
	High-income Asia Pacific	1996	0.00460762
	High-income Asia Pacific	2002	0.0024413
	High-income Asia Pacific	1993	0.00601092
	High-income Asia Pacific	2020	0.000585186
	High-income North America	1990	0
	High-income North America	1991	0
	High-income North America	1992	0
	High-income North America	1994	0
	High-income North America	1995	0
	High-income North America	1998	0
	High-income North America	1997	0
	High-income North America	2000	0
	High-income North America	1999	0
	High-income North America	2001	0
	High-income North America	2003	0
	High-income North America	2004	0
	High-income North America	2006	0
	High-income North America	2005	0
	High-income North America	2008	0
	High-income North America	2007	0
	High-income North America	2009	0
	High-income North America	2010	0
	High-income North America	2011	0
	High-income North America	2013	0
	High-income North America	2012	0
	High-income North America	2015	0
	High-income North America	2014	0
	High-income North America	2016	0
	High-income North America	2018	0
	High-income North America	2017	0
	High-income North America	2019	0
	High-income North America	2021	0
	High-income North America	1996	0
	High-income North America	1993	0
	High-income North America	2002	0
	High-income North America	2020	0
	North Africa and Middle East	1990	3.23715
	North Africa and Middle East	1991	3.40965
	North Africa and Middle East	1992	3.2316
	North Africa and Middle East	1994	2.94471
	North Africa and Middle East	1995	2.96992
	North Africa and Middle East	1997	3.06863
	North Africa and Middle East	1998	3.32683
	North Africa and Middle East	1999	3.11051
	North Africa and Middle East	2000	2.69361
	North Africa and Middle East	2001	2.70658
	North Africa and Middle East	2003	2.65752
	North Africa and Middle East	2004	1.84531
	North Africa and Middle East	2005	1.69497
	North Africa and Middle East	2006	1.57181
	North Africa and Middle East	2007	1.53205
	North Africa and Middle East	2008	1.08654
	North Africa and Middle East	2009	1.14022
	North Africa and Middle East	2010	1.64123
	North Africa and Middle East	2011	1.55462
	North Africa and Middle East	2012	1.58714
	North Africa and Middle East	2013	1.4388
	North Africa and Middle East	2014	1.66738
	North Africa and Middle East	2015	1.65433
	North Africa and Middle East	2016	2.14252
	North Africa and Middle East	2017	2.57101
	North Africa and Middle East	2018	2.53102
	North Africa and Middle East	2019	1.98719
	North Africa and Middle East	2021	2.2047
	North Africa and Middle East	1996	2.97436
	North Africa and Middle East	2002	3.08212
	North Africa and Middle East	1993	3.17111
	North Africa and Middle East	2020	2.08691
	Oceania	1990	49.0221
	Oceania	1991	44.865
	Oceania	1992	44.5526
	Oceania	1994	40.1814
	Oceania	1995	38.9599
	Oceania	1997	33.0119
	Oceania	1998	30.7918
	Oceania	1999	29.8164
	Oceania	2000	28.4807
	Oceania	2001	32.4613
	Oceania	2003	39.1359
	Oceania	2004	44.3181
	Oceania	2005	45.0739
	Oceania	2006	47.2698
	Oceania	2007	42.6336
	Oceania	2008	45.2843
	Oceania	2009	47.884
	Oceania	2010	34.8298
	Oceania	2011	25.3851
	Oceania	2012	22.9712
	Oceania	2013	30.0281
	Oceania	2014	25.7814
	Oceania	2015	17.0713
	Oceania	2016	24.557
	Oceania	2017	22.3522
	Oceania	2018	23.2437
	Oceania	2019	15.6366
	Oceania	2021	19.9358
	Oceania	1996	32.2226
	Oceania	2002	33.3764
	Oceania	1993	42.1066
	Oceania	2020	18.238
	South Asia	1990	8.20313
	South Asia	1991	8.30382
	South Asia	1992	7.87337
	South Asia	1994	6.47755
	South Asia	1995	5.97143
	South Asia	1997	6.14336
	South Asia	1998	6.04254
	South Asia	1999	5.76114
	South Asia	2000	5.37164
	South Asia	2001	4.81112
	South Asia	2003	4.31686
	South Asia	2004	4.75827
	South Asia	2005	4.72082
	South Asia	2006	3.48652
	South Asia	2007	3.39997
	South Asia	2008	3.6973
	South Asia	2009	4.08808
	South Asia	2010	4.78397
	South Asia	2011	4.47475
	South Asia	2012	4.04279
	South Asia	2013	2.32332
	South Asia	2014	3.40746
	South Asia	2015	3.80076
	South Asia	2016	2.78852
	South Asia	2017	2.03332
	South Asia	2018	1.66161
	South Asia	2019	1.3572
	South Asia	2021	1.5255
	South Asia	1996	5.90404
	South Asia	2002	4.38313
	South Asia	1993	6.7905
	South Asia	2020	1.02778
	Southeast Asia	1990	2.94043
	Southeast Asia	1991	2.52382
	Southeast Asia	1992	2.27121
	Southeast Asia	1994	1.8929
	Southeast Asia	1995	1.91337
	Southeast Asia	1997	1.78539
	Southeast Asia	1998	1.56694
	Southeast Asia	1999	1.61922
	Southeast Asia	2000	1.47681
	Southeast Asia	2001	1.3928
	Southeast Asia	2003	1.72023
	Southeast Asia	2004	1.96694
	Southeast Asia	2005	1.79047
	Southeast Asia	2006	2.33464
	Southeast Asia	2007	2.33886
	Southeast Asia	2008	2.65503
	Southeast Asia	2009	2.60205
	Southeast Asia	2010	2.48907
	Southeast Asia	2011	1.87119
	Southeast Asia	2012	1.99499
	Southeast Asia	2013	1.28829
	Southeast Asia	2014	0.792594
	Southeast Asia	2015	0.578553
	Southeast Asia	2016	0.415883
	Southeast Asia	2017	0.419844
	Southeast Asia	2018	0.360142
	Southeast Asia	2019	0.286686
	Southeast Asia	2021	0.24455
	Southeast Asia	1996	1.74809
	Southeast Asia	2002	1.56049
	Southeast Asia	1993	2.08454
	Southeast Asia	2020	0.227903
	Southern Latin America	1991	0.0194952
	Southern Latin America	1990	0.021145
	Southern Latin America	1992	0.0185123
	Southern Latin America	1994	0.0160405
	Southern Latin America	1995	0.0152754
	Southern Latin America	1997	0.013917
	Southern Latin America	1998	0.0132584
	Southern Latin America	1999	0.0126458
	Southern Latin America	2000	0.0114792
	Southern Latin America	2001	0.0109014
	Southern Latin America	2003	0.00948627
	Southern Latin America	2004	0.00855093
	Southern Latin America	2005	0.00795871
	Southern Latin America	2006	0.00743457
	Southern Latin America	2007	0.00721393
	Southern Latin America	2008	0.00662327
	Southern Latin America	2009	0.00620647
	Southern Latin America	2010	0.00589257
	Southern Latin America	2011	0
	Southern Latin America	2012	0
	Southern Latin America	2013	0
	Southern Latin America	2014	0
	Southern Latin America	2015	0
	Southern Latin America	2016	0
	Southern Latin America	2017	0
	Southern Latin America	2018	0
	Southern Latin America	2019	0
	Southern Latin America	2021	0
	Southern Latin America	1996	0.0144908
	Southern Latin America	2002	0.0102863
	Southern Latin America	1993	0.0174263
	Southern Latin America	2020	0
	Southern Sub-Saharan Africa	1990	5.40905
	Southern Sub-Saharan Africa	1991	4.39011
	Southern Sub-Saharan Africa	1992	3.34147
	Southern Sub-Saharan Africa	1994	2.66828
	Southern Sub-Saharan Africa	1995	4.73159
	Southern Sub-Saharan Africa	1997	7.3676
	Southern Sub-Saharan Africa	1998	8.00979
	Southern Sub-Saharan Africa	1999	8.38912
	Southern Sub-Saharan Africa	2000	7.30437
	Southern Sub-Saharan Africa	2001	6.92418
	Southern Sub-Saharan Africa	2003	5.74304
	Southern Sub-Saharan Africa	2004	6.45791
	Southern Sub-Saharan Africa	2005	5.43895
	Southern Sub-Saharan Africa	2006	6.14793
	Southern Sub-Saharan Africa	2007	11.0186
	Southern Sub-Saharan Africa	2008	7.6916
	Southern Sub-Saharan Africa	2009	8.06348
	Southern Sub-Saharan Africa	2010	8.04126
	Southern Sub-Saharan Africa	2011	5.80943
	Southern Sub-Saharan Africa	2012	4.67487
	Southern Sub-Saharan Africa	2013	6.3522
	Southern Sub-Saharan Africa	2014	7.41683
	Southern Sub-Saharan Africa	2015	6.37114
	Southern Sub-Saharan Africa	2016	5.16794
	Southern Sub-Saharan Africa	2017	7.33396
	Southern Sub-Saharan Africa	2018	4.79958
	Southern Sub-Saharan Africa	2019	4.28726
	Southern Sub-Saharan Africa	2021	2.25802
	Southern Sub-Saharan Africa	1996	6.87064
	Southern Sub-Saharan Africa	2002	5.98776
	Southern Sub-Saharan Africa	1993	4.97091
	Southern Sub-Saharan Africa	2020	4.94348
	Tropical Latin America	1990	2.51079
	Tropical Latin America	1991	2.42621
	Tropical Latin America	1992	2.37096
	Tropical Latin America	1994	2.00717
	Tropical Latin America	1995	1.87699
	Tropical Latin America	1997	1.21776
	Tropical Latin America	1998	1.26457
	Tropical Latin America	1999	1.34189
	Tropical Latin America	2000	1.27305
	Tropical Latin America	2001	0.663578
	Tropical Latin America	2003	0.451201
	Tropical Latin America	2004	0.469476
	Tropical Latin America	2005	0.515158
	Tropical Latin America	2006	0.453849
	Tropical Latin America	2007	0.325079
	Tropical Latin America	2008	0.177022
	Tropical Latin America	2009	0.171884
	Tropical Latin America	2010	0.162732
	Tropical Latin America	2011	0.135849
	Tropical Latin America	2012	0.129858
	Tropical Latin America	2013	0.0974315
	Tropical Latin America	2014	0.0743939
	Tropical Latin America	2015	0.061518
	Tropical Latin America	2016	0.0426246
	Tropical Latin America	2017	0.0572699
	Tropical Latin America	2018	0.0605467
	Tropical Latin America	2019	0.0570281
	Tropical Latin America	2021	0.0767675
	Tropical Latin America	1996	1.61271
	Tropical Latin America	2002	0.453187
	Tropical Latin America	1993	1.86817
	Tropical Latin America	2020	0.0761874
	Western Europe	1990	0.00275496
	Western Europe	1991	0.00239545
	Western Europe	1992	0.00313606
	Western Europe	1994	0.00546343
	Western Europe	1995	0.00446024
	Western Europe	1997	0.00418668
	Western Europe	1998	0.005613
	Western Europe	1999	0.0052717
	Western Europe	2000	0.0014195
	Western Europe	2001	0.00209576
	Western Europe	2003	0.00212446
	Western Europe	2004	0.000760923
	Western Europe	2005	0.000506018
	Western Europe	2006	0.000437696
	Western Europe	2007	0.000178623
	Western Europe	2008	0
	Western Europe	2009	0.000690783
	Western Europe	2010	0.000842312
	Western Europe	2011	0.000203085
	Western Europe	2012	0.000418822
	Western Europe	2013	0.00056627
	Western Europe	2014	0.000166045
	Western Europe	2015	0.000580167
	Western Europe	2016	0.000357806
	Western Europe	2017	0
	Western Europe	2018	0
	Western Europe	2019	0
	Western Europe	2021	0
	Western Europe	1996	0.00455428
	Western Europe	2002	0.00185066
	Western Europe	1993	0.00141219
	Western Europe	2020	0
	Western Sub-Saharan Africa	1990	132.436
	Western Sub-Saharan Africa	1991	136.332
	Western Sub-Saharan Africa	1992	138.554
	Western Sub-Saharan Africa	1994	142.729
	Western Sub-Saharan Africa	1995	145.112
	Western Sub-Saharan Africa	1998	150.569
	Western Sub-Saharan Africa	1997	149.057
	Western Sub-Saharan Africa	2000	149.363
	Western Sub-Saharan Africa	1999	152.548
	Western Sub-Saharan Africa	2001	152.304
	Western Sub-Saharan Africa	2003	159.437
	Western Sub-Saharan Africa	2004	158.014
	Western Sub-Saharan Africa	2005	155.694
	Western Sub-Saharan Africa	2006	151.925
	Western Sub-Saharan Africa	2008	154.43
	Western Sub-Saharan Africa	2007	155.432
	Western Sub-Saharan Africa	2009	148.683
	Western Sub-Saharan Africa	2010	142.171
	Western Sub-Saharan Africa	2011	134.858
	Western Sub-Saharan Africa	2013	116.926
	Western Sub-Saharan Africa	2012	125.977
	Western Sub-Saharan Africa	2015	105.55
	Western Sub-Saharan Africa	2014	113.156
	Western Sub-Saharan Africa	2016	104.246
	Western Sub-Saharan Africa	2018	102.787
	Western Sub-Saharan Africa	2017	100.752
	Western Sub-Saharan Africa	2019	103.069
	Western Sub-Saharan Africa	1996	146.437
	Western Sub-Saharan Africa	2021	106.484
	Western Sub-Saharan Africa	2002	152.058
	Western Sub-Saharan Africa	1993	140.68
	Western Sub-Saharan Africa	2020	112.809
Age-standardized DALYs rate	Andean Latin America	1990	253.348
	Andean Latin America	1991	227.42
	Andean Latin America	1992	183.408
	Andean Latin America	1993	225.657
	Andean Latin America	1994	143.332
	Andean Latin America	1995	94.1458
	Andean Latin America	1996	78.702
	Andean Latin America	1997	74.6273
	Andean Latin America	1998	117.051
	Andean Latin America	1999	180.472
	Andean Latin America	2000	161.715
	Andean Latin America	2001	110.061
	Andean Latin America	2002	69.0202
	Andean Latin America	2003	39.9333
	Andean Latin America	2004	24.9046
	Andean Latin America	2005	16.3324
	Andean Latin America	2006	10.1818
	Andean Latin America	2007	8.50325
	Andean Latin America	2008	5.57407
	Andean Latin America	2009	4.90765
	Andean Latin America	2010	4.69357
	Andean Latin America	2011	3.87867
	Andean Latin America	2012	3.85327
	Andean Latin America	2013	7.74013
	Andean Latin America	2014	8.26402
	Andean Latin America	2015	7.47358
	Andean Latin America	2016	7.92047
	Andean Latin America	2017	6.55708
	Andean Latin America	2018	6.3929
	Andean Latin America	2019	2.61887
	Andean Latin America	2020	2.29387
	Andean Latin America	2021	3.24465
	Australasia	1990	0
	Australasia	1991	0
	Australasia	1992	0
	Australasia	1993	0
	Australasia	1994	0
	Australasia	1995	0
	Australasia	1996	0
	Australasia	1997	0
	Australasia	1998	0
	Australasia	1999	0
	Australasia	2000	0
	Australasia	2001	0
	Australasia	2002	0
	Australasia	2003	0
	Australasia	2004	0
	Australasia	2005	0
	Australasia	2006	0
	Australasia	2007	0
	Australasia	2008	0
	Australasia	2009	0
	Australasia	2010	0
	Australasia	2011	0
	Australasia	2012	0
	Australasia	2013	0
	Australasia	2014	0
	Australasia	2015	0
	Australasia	2016	0
	Australasia	2017	0
	Australasia	2018	0
	Australasia	2019	0
	Australasia	2020	0
	Australasia	2021	0
	Caribbean	1990	146.837
	Caribbean	1991	486.34
	Caribbean	1992	301.236
	Caribbean	1993	317.169
	Caribbean	1994	424.8
	Caribbean	1995	327.81
	Caribbean	1996	347.984
	Caribbean	1997	163.152
	Caribbean	1998	510.988
	Caribbean	1999	296.016
	Caribbean	2000	292.456
	Caribbean	2001	181.996
	Caribbean	2002	192.875
	Caribbean	2003	161.844
	Caribbean	2004	101.522
	Caribbean	2005	167.437
	Caribbean	2006	230.556
	Caribbean	2007	198.583
	Caribbean	2008	252.005
	Caribbean	2009	321.582
	Caribbean	2010	487.934
	Caribbean	2011	275.068
	Caribbean	2012	213.235
	Caribbean	2013	187.838
	Caribbean	2014	109.549
	Caribbean	2015	101.079
	Caribbean	2016	107.35
	Caribbean	2017	103.96
	Caribbean	2018	66.8475
	Caribbean	2019	63.1892
	Caribbean	2020	109.086
	Caribbean	2021	103.693
	Central Asia	1990	31.2883
	Central Asia	1991	29.4292
	Central Asia	1992	28.0062
	Central Asia	1993	24.9495
	Central Asia	1994	18.2309
	Central Asia	1995	13.809
	Central Asia	1996	11.0924
	Central Asia	1997	9.4083
	Central Asia	1998	9.8555
	Central Asia	1999	9.72807
	Central Asia	2000	14.5182
	Central Asia	2001	15.5923
	Central Asia	2002	11.4206
	Central Asia	2003	6.2356
	Central Asia	2004	4.50813
	Central Asia	2005	13.7877
	Central Asia	2006	6.94389
	Central Asia	2007	3.62064
	Central Asia	2008	2.42002
	Central Asia	2009	0.309948
	Central Asia	2010	0.292494
	Central Asia	2011	0.0852249
	Central Asia	2012	0.0639043
	Central Asia	2013	0.0114914
	Central Asia	2014	0.00301158
	Central Asia	2015	0
	Central Asia	2016	0
	Central Asia	2017	0
	Central Asia	2018	0
	Central Asia	2019	0
	Central Asia	2020	0
	Central Asia	2021	0
	Central Europe	1990	0
	Central Europe	1991	0
	Central Europe	1992	0
	Central Europe	1993	0
	Central Europe	1994	0
	Central Europe	1995	0
	Central Europe	1996	0
	Central Europe	1997	0
	Central Europe	1998	0
	Central Europe	1999	0
	Central Europe	2000	0
	Central Europe	2001	0
	Central Europe	2002	0
	Central Europe	2003	0
	Central Europe	2004	0
	Central Europe	2005	0
	Central Europe	2006	0
	Central Europe	2007	0
	Central Europe	2008	0
	Central Europe	2009	0
	Central Europe	2010	0
	Central Europe	2011	0
	Central Europe	2012	0
	Central Europe	2013	0
	Central Europe	2014	0
	Central Europe	2015	0.0459469
	Central Europe	2016	0.0243065
	Central Europe	2017	0
	Central Europe	2018	0
	Central Europe	2019	0
	Central Europe	2020	0
	Central Europe	2021	0
	Central Latin America	1990	42.606
	Central Latin America	1991	66.5923
	Central Latin America	1992	59.2543
	Central Latin America	1993	39.1875
	Central Latin America	1994	31.0581
	Central Latin America	1995	46.4394
	Central Latin America	1996	27.936
	Central Latin America	1997	42.1392
	Central Latin America	1998	56.9497
	Central Latin America	1999	21.5903
	Central Latin America	2000	32.5442
	Central Latin America	2001	48.0132
	Central Latin America	2002	33.606
	Central Latin America	2003	27.9116
	Central Latin America	2004	16.7498
	Central Latin America	2005	12.1042
	Central Latin America	2006	11.6858
	Central Latin America	2007	12.4447
	Central Latin America	2008	5.60897
	Central Latin America	2009	5.96381
	Central Latin America	2010	8.35216
	Central Latin America	2011	5.29447
	Central Latin America	2012	7.18076
	Central Latin America	2013	7.81937
	Central Latin America	2014	7.61822
	Central Latin America	2015	12.2397
	Central Latin America	2016	17.2536
	Central Latin America	2017	20.1398
	Central Latin America	2018	22.6185
	Central Latin America	2019	17.7562
	Central Latin America	2020	12.9954
	Central Latin America	2021	12.9744
	Central Sub-Saharan Africa	1990	8226
	Central Sub-Saharan Africa	1991	8281.61
	Central Sub-Saharan Africa	1992	8270.62
	Central Sub-Saharan Africa	1993	8280.54
	Central Sub-Saharan Africa	1994	8282.07
	Central Sub-Saharan Africa	1995	8332.8
	Central Sub-Saharan Africa	1996	8351.44
	Central Sub-Saharan Africa	1997	8360.49
	Central Sub-Saharan Africa	1998	8369.45
	Central Sub-Saharan Africa	1999	8332.24
	Central Sub-Saharan Africa	2000	8232.76
	Central Sub-Saharan Africa	2001	8191.23
	Central Sub-Saharan Africa	2002	8058.86
	Central Sub-Saharan Africa	2003	8096.24
	Central Sub-Saharan Africa	2004	8041.5
	Central Sub-Saharan Africa	2005	7913.46
	Central Sub-Saharan Africa	2006	7633.01
	Central Sub-Saharan Africa	2007	7373.47
	Central Sub-Saharan Africa	2008	6904.44
	Central Sub-Saharan Africa	2009	6312.28
	Central Sub-Saharan Africa	2010	5785.07
	Central Sub-Saharan Africa	2011	5339.05
	Central Sub-Saharan Africa	2012	4941.93
	Central Sub-Saharan Africa	2013	4592.56
	Central Sub-Saharan Africa	2014	4343.38
	Central Sub-Saharan Africa	2015	4277.68
	Central Sub-Saharan Africa	2016	4255.32
	Central Sub-Saharan Africa	2017	4270.2
	Central Sub-Saharan Africa	2018	4082.13
	Central Sub-Saharan Africa	2019	4041.24
	Central Sub-Saharan Africa	2020	3996.55
	Central Sub-Saharan Africa	2021	4076.68
	East Asia	1990	5.00751
	East Asia	1991	4.0971
	East Asia	1992	2.10529
	East Asia	1993	1.44303
	East Asia	1994	1.54782
	East Asia	1995	1.11504
	East Asia	1996	0.833891
	East Asia	1997	0.485724
	East Asia	1998	0.615254
	East Asia	1999	0.844056
	East Asia	2000	0.428579
	East Asia	2001	0.500197
	East Asia	2002	0.457321
	East Asia	2003	0.351829
	East Asia	2004	0.334037
	East Asia	2005	0.296554
	East Asia	2006	0.26224
	East Asia	2007	0.191838
	East Asia	2008	0.158483
	East Asia	2009	0.127088
	East Asia	2010	0.127468
	East Asia	2011	0.0917123
	East Asia	2012	0.0700914
	East Asia	2013	0.0575246
	East Asia	2014	0.0481724
	East Asia	2015	0.0420916
	East Asia	2016	0.0360905
	East Asia	2017	0.0276287
	East Asia	2018	0.0199222
	East Asia	2019	0.015899
	East Asia	2020	0.0156269
	East Asia	2021	0.0167556
	Eastern Europe	1990	0
	Eastern Europe	1991	0
	Eastern Europe	1992	0
	Eastern Europe	1993	0
	Eastern Europe	1994	0
	Eastern Europe	1995	0
	Eastern Europe	1996	0
	Eastern Europe	1997	0
	Eastern Europe	1998	0
	Eastern Europe	1999	0
	Eastern Europe	2000	0
	Eastern Europe	2001	0
	Eastern Europe	2002	0
	Eastern Europe	2003	0
	Eastern Europe	2004	0
	Eastern Europe	2005	0
	Eastern Europe	2006	0
	Eastern Europe	2007	0
	Eastern Europe	2008	0
	Eastern Europe	2009	0
	Eastern Europe	2010	0
	Eastern Europe	2011	0
	Eastern Europe	2012	0
	Eastern Europe	2013	0
	Eastern Europe	2014	0
	Eastern Europe	2015	0
	Eastern Europe	2016	0
	Eastern Europe	2017	0
	Eastern Europe	2018	0
	Eastern Europe	2019	0
	Eastern Europe	2020	0
	Eastern Europe	2021	0
	Eastern Sub-Saharan Africa	1990	5089.41
	Eastern Sub-Saharan Africa	1991	5093.99
	Eastern Sub-Saharan Africa	1992	5077.89
	Eastern Sub-Saharan Africa	1993	5100.65
	Eastern Sub-Saharan Africa	1994	5051.43
	Eastern Sub-Saharan Africa	1995	5015.58
	Eastern Sub-Saharan Africa	1996	4964.21
	Eastern Sub-Saharan Africa	1997	4923.7
	Eastern Sub-Saharan Africa	1998	4935.88
	Eastern Sub-Saharan Africa	1999	4933.25
	Eastern Sub-Saharan Africa	2000	4728.31
	Eastern Sub-Saharan Africa	2001	4922.33
	Eastern Sub-Saharan Africa	2002	4702.21
	Eastern Sub-Saharan Africa	2003	4538.49
	Eastern Sub-Saharan Africa	2004	4295.4
	Eastern Sub-Saharan Africa	2005	3823.7
	Eastern Sub-Saharan Africa	2006	3458.82
	Eastern Sub-Saharan Africa	2007	3069.87
	Eastern Sub-Saharan Africa	2008	2693.5
	Eastern Sub-Saharan Africa	2009	2596.63
	Eastern Sub-Saharan Africa	2010	2474.77
	Eastern Sub-Saharan Africa	2011	2200.07
	Eastern Sub-Saharan Africa	2012	2039.91
	Eastern Sub-Saharan Africa	2013	2044.2
	Eastern Sub-Saharan Africa	2014	1890.81
	Eastern Sub-Saharan Africa	2015	1855.66
	Eastern Sub-Saharan Africa	2016	1810.41
	Eastern Sub-Saharan Africa	2017	1734.94
	Eastern Sub-Saharan Africa	2018	1704.62
	Eastern Sub-Saharan Africa	2019	1665.72
	Eastern Sub-Saharan Africa	2020	2081.39
	Eastern Sub-Saharan Africa	2021	2199.73
	Global	1990	965.668
	Global	1991	985.729
	Global	1992	993.667
	Global	1993	997.75
	Global	1994	1006.27
	Global	1995	1021.99
	Global	1996	1039.97
	Global	1997	1066.57
	Global	1998	1091.79
	Global	1999	1106.75
	Global	2000	1105.13
	Global	2001	1121.35
	Global	2002	1127.64
	Global	2003	1139.6
	Global	2004	1140.79
	Global	2005	1110.14
	Global	2006	1076.29
	Global	2007	1050.05
	Global	2008	1039.04
	Global	2009	1020.25
	Global	2010	998.633
	Global	2011	940.783
	Global	2012	890.624
	Global	2013	825.278
	Global	2014	800.074
	Global	2015	788.456
	Global	2016	752.005
	Global	2017	723.744
	Global	2018	718.245
	Global	2019	713.064
	Global	2020	800.407
	Global	2021	805.998
	High-income Asia Pacific	1990	1.21936
	High-income Asia Pacific	1991	1.18193
	High-income Asia Pacific	1992	1.13999
	High-income Asia Pacific	1993	1.10511
	High-income Asia Pacific	1994	1.08151
	High-income Asia Pacific	1995	1.05625
	High-income Asia Pacific	1996	1.0393
	High-income Asia Pacific	1997	1.02134
	High-income Asia Pacific	1998	1.04324
	High-income Asia Pacific	1999	0.996746
	High-income Asia Pacific	2000	0.992949
	High-income Asia Pacific	2001	0.971814
	High-income Asia Pacific	2002	0.953496
	High-income Asia Pacific	2003	0.94053
	High-income Asia Pacific	2004	0.921061
	High-income Asia Pacific	2005	0.912961
	High-income Asia Pacific	2006	0.9011
	High-income Asia Pacific	2007	0.897414
	High-income Asia Pacific	2008	0.888821
	High-income Asia Pacific	2009	0.885835
	High-income Asia Pacific	2010	0.880561
	High-income Asia Pacific	2011	0.791343
	High-income Asia Pacific	2012	0.585683
	High-income Asia Pacific	2013	0.340325
	High-income Asia Pacific	2014	0.132535
	High-income Asia Pacific	2015	0.0437284
	High-income Asia Pacific	2016	0.0403998
	High-income Asia Pacific	2017	0.0374252
	High-income Asia Pacific	2018	0.0355511
	High-income Asia Pacific	2019	0.0330491
	High-income Asia Pacific	2020	0.030314
	High-income Asia Pacific	2021	0.0289729
	High-income North America	1990	0
	High-income North America	1991	0
	High-income North America	1992	0
	High-income North America	1993	0
	High-income North America	1994	0
	High-income North America	1995	0
	High-income North America	1996	0
	High-income North America	1997	0
	High-income North America	1998	0
	High-income North America	1999	0
	High-income North America	2000	0
	High-income North America	2001	0
	High-income North America	2002	0
	High-income North America	2003	0
	High-income North America	2004	0
	High-income North America	2005	0
	High-income North America	2006	0
	High-income North America	2007	0
	High-income North America	2008	0
	High-income North America	2009	0
	High-income North America	2010	0
	High-income North America	2011	0
	High-income North America	2012	0
	High-income North America	2013	0
	High-income North America	2014	0
	High-income North America	2015	0
	High-income North America	2016	0
	High-income North America	2017	0
	High-income North America	2018	0
	High-income North America	2019	0
	High-income North America	2020	0
	High-income North America	2021	0
	North Africa and Middle East	1990	195.659
	North Africa and Middle East	1991	203.027
	North Africa and Middle East	1992	191.775
	North Africa and Middle East	1993	187.081
	North Africa and Middle East	1994	176.124
	North Africa and Middle East	1995	176.798
	North Africa and Middle East	1996	175.918
	North Africa and Middle East	1997	179.733
	North Africa and Middle East	1998	191.307
	North Africa and Middle East	1999	182.214
	North Africa and Middle East	2000	161.469
	North Africa and Middle East	2001	156.786
	North Africa and Middle East	2002	179.868
	North Africa and Middle East	2003	152.987
	North Africa and Middle East	2004	108.843
	North Africa and Middle East	2005	101.433
	North Africa and Middle East	2006	96.5058
	North Africa and Middle East	2007	91.0398
	North Africa and Middle East	2008	67.6338
	North Africa and Middle East	2009	69.0028
	North Africa and Middle East	2010	93.3614
	North Africa and Middle East	2011	88.7089
	North Africa and Middle East	2012	89.3369
	North Africa and Middle East	2013	82.6164
	North Africa and Middle East	2014	92.9131
	North Africa and Middle East	2015	95.4109
	North Africa and Middle East	2016	118.807
	North Africa and Middle East	2017	138.477
	North Africa and Middle East	2018	135.413
	North Africa and Middle East	2019	111.695
	North Africa and Middle East	2020	118.436
	North Africa and Middle East	2021	125.541
	Oceania	1990	2624.23
	Oceania	1991	2405.45
	Oceania	1992	2383.6
	Oceania	1993	2253.12
	Oceania	1994	2149.62
	Oceania	1995	2070.05
	Oceania	1996	1719.36
	Oceania	1997	1757.36
	Oceania	1998	1630.09
	Oceania	1999	1557.35
	Oceania	2000	1498.85
	Oceania	2001	1672.73
	Oceania	2002	1676.59
	Oceania	2003	1937.43
	Oceania	2004	2189.29
	Oceania	2005	2242.56
	Oceania	2006	2389.97
	Oceania	2007	2110.42
	Oceania	2008	2253.31
	Oceania	2009	2418.78
	Oceania	2010	1713.53
	Oceania	2011	1263.38
	Oceania	2012	1154.77
	Oceania	2013	1533.99
	Oceania	2014	1317.47
	Oceania	2015	877.786
	Oceania	2016	1240.82
	Oceania	2017	1137.37
	Oceania	2018	1183.89
	Oceania	2019	820.529
	Oceania	2020	967.939
	Oceania	2021	1047.48
	South Asia	1990	597.821
	South Asia	1991	599.977
	South Asia	1992	569.821
	South Asia	1993	494.175
	South Asia	1994	466.79
	South Asia	1995	432.989
	South Asia	1996	427.151
	South Asia	1997	440.517
	South Asia	1998	432.799
	South Asia	1999	406.435
	South Asia	2000	384.246
	South Asia	2001	340.793
	South Asia	2002	311.666
	South Asia	2003	298.904
	South Asia	2004	329.545
	South Asia	2005	333.329
	South Asia	2006	253.838
	South Asia	2007	242.475
	South Asia	2008	262.408
	South Asia	2009	287.819
	South Asia	2010	330.417
	South Asia	2011	310.377
	South Asia	2012	282.869
	South Asia	2013	164.355
	South Asia	2014	224.567
	South Asia	2015	251.192
	South Asia	2016	187.643
	South Asia	2017	138.352
	South Asia	2018	115.347
	South Asia	2019	96.3713
	South Asia	2020	73.5725
	South Asia	2021	104.1
	Southeast Asia	1990	176.961
	Southeast Asia	1991	149.193
	Southeast Asia	1992	133.919
	Southeast Asia	1993	122.799
	Southeast Asia	1994	111.925
	Southeast Asia	1995	110.664
	Southeast Asia	1996	102.745
	Southeast Asia	1997	105.075
	Southeast Asia	1998	92.2389
	Southeast Asia	1999	95.4167
	Southeast Asia	2000	90.6233
	Southeast Asia	2001	85.735
	Southeast Asia	2002	97.3512
	Southeast Asia	2003	106.636
	Southeast Asia	2004	116.33
	Southeast Asia	2005	107.948
	Southeast Asia	2006	138.78
	Southeast Asia	2007	140.222
	Southeast Asia	2008	161.244
	Southeast Asia	2009	156.849
	Southeast Asia	2010	150.6
	Southeast Asia	2011	114.153
	Southeast Asia	2012	121.464
	Southeast Asia	2013	79.5654
	Southeast Asia	2014	49.1836
	Southeast Asia	2015	36.8502
	Southeast Asia	2016	25.9787
	Southeast Asia	2017	26.2707
	Southeast Asia	2018	22.8816
	Southeast Asia	2019	18.3411
	Southeast Asia	2020	14.8556
	Southeast Asia	2021	16.0604
	Southern Latin America	1990	3.19268
	Southern Latin America	1991	2.31253
	Southern Latin America	1992	1.64154
	Southern Latin America	1993	1.14446
	Southern Latin America	1994	0.832626
	Southern Latin America	1995	0.698069
	Southern Latin America	1996	0.897804
	Southern Latin America	1997	1.40736
	Southern Latin America	1998	2.01269
	Southern Latin America	1999	2.51762
	Southern Latin America	2000	2.69757
	Southern Latin America	2001	2.67163
	Southern Latin America	2002	2.64201
	Southern Latin America	2003	2.59304
	Southern Latin America	2004	2.54508
	Southern Latin America	2005	2.51263
	Southern Latin America	2006	2.25918
	Southern Latin America	2007	1.707
	Southern Latin America	2008	1.04683
	Southern Latin America	2009	0.493966
	Southern Latin America	2010	0.250334
	Southern Latin America	2011	0.0160475
	Southern Latin America	2012	0.0105416
	Southern Latin America	2013	0.0053602
	Southern Latin America	2014	0.0015096
	Southern Latin America	2015	0
	Southern Latin America	2016	0
	Southern Latin America	2017	0
	Southern Latin America	2018	0
	Southern Latin America	2019	0
	Southern Latin America	2020	0
	Southern Latin America	2021	0
	Southern Sub-Saharan Africa	1990	375.872
	Southern Sub-Saharan Africa	1991	299.325
	Southern Sub-Saharan Africa	1992	227.72
	Southern Sub-Saharan Africa	1993	330.731
	Southern Sub-Saharan Africa	1994	181.311
	Southern Sub-Saharan Africa	1995	316.396
	Southern Sub-Saharan Africa	1996	472.488
	Southern Sub-Saharan Africa	1997	510.749
	Southern Sub-Saharan Africa	1998	545.096
	Southern Sub-Saharan Africa	1999	579.937
	Southern Sub-Saharan Africa	2000	523.718
	Southern Sub-Saharan Africa	2001	494.099
	Southern Sub-Saharan Africa	2002	438.521
	Southern Sub-Saharan Africa	2003	419.103
[truncated: 114 more rows]
