# Supplementary material for: Global Epidemiology of Vector-Borne Parasitic Diseases: Burden, Trends, Disparities, and Forecasts (1990–2036)
Source: Pathogens. 2025 Aug 25;14(9):844. doi: 10.3390/pathogens14090844 (PMC12472468; doi:10.3390/pathogens14090844)
Supplement: Supplementary file 1 [file pathogens-14-00844-s001.zip › Table S12.xlsx]

## Sheet: Sheet1
Table S12 The ASPR, ASDR and age-standardized DALYs rate of schistosomiasis from 1990 to 2021 by SDI regions
Measure	Location	Year	Val
ASPR	Andean Latin America	1990	0
	Andean Latin America	1991	0
	Andean Latin America	1992	0
	Andean Latin America	1993	0
	Andean Latin America	1994	0
	Andean Latin America	1995	0
	Andean Latin America	1996	0
	Andean Latin America	1997	0
	Andean Latin America	1998	0
	Andean Latin America	1999	0
	Andean Latin America	2000	0
	Andean Latin America	2001	0
	Andean Latin America	2002	0
	Andean Latin America	2003	0
	Andean Latin America	2004	0
	Andean Latin America	2005	0
	Andean Latin America	2006	0
	Andean Latin America	2007	0
	Andean Latin America	2008	0
	Andean Latin America	2009	0
	Andean Latin America	2010	0
	Andean Latin America	2011	0
	Andean Latin America	2012	0
	Andean Latin America	2013	0
	Andean Latin America	2014	0
	Andean Latin America	2015	0
	Andean Latin America	2016	0
	Andean Latin America	2017	0
	Andean Latin America	2018	0
	Andean Latin America	2019	0
	Andean Latin America	2020	0
	Andean Latin America	2021	0
	Australasia	1990	0
	Australasia	1991	0
	Australasia	1992	0
	Australasia	1993	0
	Australasia	1994	0
	Australasia	1995	0
	Australasia	1996	0
	Australasia	1997	0
	Australasia	1998	0
	Australasia	1999	0
	Australasia	2000	0
	Australasia	2001	0
	Australasia	2002	0
	Australasia	2003	0
	Australasia	2004	0
	Australasia	2005	0
	Australasia	2006	0
	Australasia	2007	0
	Australasia	2008	0
	Australasia	2009	0
	Australasia	2010	0
	Australasia	2011	0
	Australasia	2012	0
	Australasia	2013	0
	Australasia	2014	0
	Australasia	2015	0
	Australasia	2016	0
	Australasia	2017	0
	Australasia	2018	0
	Australasia	2019	0
	Australasia	2020	0
	Australasia	2021	0
	Caribbean	1990	2207.91
	Caribbean	1991	2226.52
	Caribbean	1992	2244.83
	Caribbean	1993	2262.7
	Caribbean	1994	2280.15
	Caribbean	1995	2297.16
	Caribbean	1996	2313.11
	Caribbean	1997	2328.71
	Caribbean	1998	2343.66
	Caribbean	1999	2357.73
	Caribbean	2000	2370.76
	Caribbean	2001	2377.91
	Caribbean	2002	2378.54
	Caribbean	2003	2376.92
	Caribbean	2004	2377.96
	Caribbean	2005	2386.81
	Caribbean	2006	2402.23
	Caribbean	2007	2419.58
	Caribbean	2008	2437.93
	Caribbean	2009	2456.25
	Caribbean	2010	2478.39
	Caribbean	2011	2497.74
	Caribbean	2012	2509.08
	Caribbean	2013	2518.14
	Caribbean	2014	2526.39
	Caribbean	2015	2535.73
	Caribbean	2016	2542
	Caribbean	2017	2546.33
	Caribbean	2018	2548.29
	Caribbean	2019	2549.37
	Caribbean	2020	2556.23
	Caribbean	2021	2567.38
	Central Asia	1990	0
	Central Asia	1991	0
	Central Asia	1992	0
	Central Asia	1993	0
	Central Asia	1994	0
	Central Asia	1995	0
	Central Asia	1996	0
	Central Asia	1997	0
	Central Asia	1998	0
	Central Asia	1999	0
	Central Asia	2000	0
	Central Asia	2001	0
	Central Asia	2002	0
	Central Asia	2003	0
	Central Asia	2004	0
	Central Asia	2005	0
	Central Asia	2006	0
	Central Asia	2007	0
	Central Asia	2008	0
	Central Asia	2009	0
	Central Asia	2010	0
	Central Asia	2011	0
	Central Asia	2012	0
	Central Asia	2013	0
	Central Asia	2014	0
	Central Asia	2015	0
	Central Asia	2016	0
	Central Asia	2017	0
	Central Asia	2018	0
	Central Asia	2019	0
	Central Asia	2020	0
	Central Asia	2021	0
	Central Europe	1990	0
	Central Europe	1991	0
	Central Europe	1992	0
	Central Europe	1993	0
	Central Europe	1994	0
	Central Europe	1995	0
	Central Europe	1996	0
	Central Europe	1997	0
	Central Europe	1998	0
	Central Europe	1999	0
	Central Europe	2000	0
	Central Europe	2001	0
	Central Europe	2002	0
	Central Europe	2003	0
	Central Europe	2004	0
	Central Europe	2005	0
	Central Europe	2006	0
	Central Europe	2007	0
	Central Europe	2008	0
	Central Europe	2009	0
	Central Europe	2010	0
	Central Europe	2011	0
	Central Europe	2012	0
	Central Europe	2013	0
	Central Europe	2014	0
	Central Europe	2015	0
	Central Europe	2016	0
	Central Europe	2017	0
	Central Europe	2018	0
	Central Europe	2019	0
	Central Europe	2020	0
	Central Europe	2021	0
	Central Latin America	1990	343.564
	Central Latin America	1991	339.783
	Central Latin America	1992	336.252
	Central Latin America	1993	333.45
	Central Latin America	1994	331.839
	Central Latin America	1995	331.911
	Central Latin America	1996	333.247
	Central Latin America	1997	334.866
	Central Latin America	1998	336.617
	Central Latin America	1999	338.18
	Central Latin America	2000	339.536
	Central Latin America	2001	340.957
	Central Latin America	2002	342.447
	Central Latin America	2003	343.951
	Central Latin America	2004	345.482
	Central Latin America	2005	347.013
	Central Latin America	2006	348.447
	Central Latin America	2007	349.697
	Central Latin America	2008	350.793
	Central Latin America	2009	351.829
	Central Latin America	2010	352.848
	Central Latin America	2011	353.801
	Central Latin America	2012	354.56
	Central Latin America	2013	355.189
	Central Latin America	2014	355.581
	Central Latin America	2015	355.583
	Central Latin America	2016	354.902
	Central Latin America	2017	351.665
	Central Latin America	2018	336.334
	Central Latin America	2019	309.353
	Central Latin America	2020	290.139
	Central Latin America	2021	280.794
	Central Sub-Saharan Africa	1990	19116.6
	Central Sub-Saharan Africa	1991	19111.6
	Central Sub-Saharan Africa	1992	19103.5
	Central Sub-Saharan Africa	1993	19093.3
	Central Sub-Saharan Africa	1994	19081.4
	Central Sub-Saharan Africa	1995	19066.6
	Central Sub-Saharan Africa	1996	18904.6
	Central Sub-Saharan Africa	1997	18539.6
	Central Sub-Saharan Africa	1998	18108
	Central Sub-Saharan Africa	1999	17742.8
	Central Sub-Saharan Africa	2000	17573.8
	Central Sub-Saharan Africa	2001	17738.2
	Central Sub-Saharan Africa	2002	18166.3
	Central Sub-Saharan Africa	2003	18683.8
	Central Sub-Saharan Africa	2004	19119.2
	Central Sub-Saharan Africa	2005	19300.5
	Central Sub-Saharan Africa	2006	19299.3
	Central Sub-Saharan Africa	2007	19292.1
	Central Sub-Saharan Africa	2008	19269.5
	Central Sub-Saharan Africa	2009	19222.6
	Central Sub-Saharan Africa	2010	19142.7
	Central Sub-Saharan Africa	2011	19007.5
	Central Sub-Saharan Africa	2012	18799.9
	Central Sub-Saharan Africa	2013	18523.3
	Central Sub-Saharan Africa	2014	18181.6
	Central Sub-Saharan Africa	2015	17776.2
	Central Sub-Saharan Africa	2016	16811.6
	Central Sub-Saharan Africa	2017	15095.2
	Central Sub-Saharan Africa	2018	13081.1
	Central Sub-Saharan Africa	2019	11220.3
	Central Sub-Saharan Africa	2020	9167.17
	Central Sub-Saharan Africa	2021	7947.47
	East Asia	1990	1223.58
	East Asia	1991	1182.01
	East Asia	1992	1141.45
	East Asia	1993	1103.61
	East Asia	1994	1069
	East Asia	1995	1039.22
	East Asia	1996	1014.68
	East Asia	1997	994.316
	East Asia	1998	976.875
	East Asia	1999	960.238
	East Asia	2000	942.99
	East Asia	2001	925.474
	East Asia	2002	908.866
	East Asia	2003	892.872
	East Asia	2004	876.778
	East Asia	2005	860.593
	East Asia	2006	842.552
	East Asia	2007	822.626
	East Asia	2008	803.143
	East Asia	2009	786.098
	East Asia	2010	774.058
	East Asia	2011	766.85
	East Asia	2012	762.109
	East Asia	2013	758.784
	East Asia	2014	755.637
	East Asia	2015	751.964
	East Asia	2016	747.961
	East Asia	2017	744.42
	East Asia	2018	741.336
	East Asia	2019	738.55
	East Asia	2020	736.117
	East Asia	2021	733.949
	Eastern Europe	1990	0
	Eastern Europe	1991	0
	Eastern Europe	1992	0
	Eastern Europe	1993	0
	Eastern Europe	1994	0
	Eastern Europe	1995	0
	Eastern Europe	1996	0
	Eastern Europe	1997	0
	Eastern Europe	1998	0
	Eastern Europe	1999	0
	Eastern Europe	2000	0
	Eastern Europe	2001	0
	Eastern Europe	2002	0
	Eastern Europe	2003	0
	Eastern Europe	2004	0
	Eastern Europe	2005	0
	Eastern Europe	2006	0
	Eastern Europe	2007	0
	Eastern Europe	2008	0
	Eastern Europe	2009	0
	Eastern Europe	2010	0
	Eastern Europe	2011	0
	Eastern Europe	2012	0
	Eastern Europe	2013	0
	Eastern Europe	2014	0
	Eastern Europe	2015	0
	Eastern Europe	2016	0
	Eastern Europe	2017	0
	Eastern Europe	2018	0
	Eastern Europe	2019	0
	Eastern Europe	2020	0
	Eastern Europe	2021	0
	Eastern Sub-Saharan Africa	1990	20155.1
	Eastern Sub-Saharan Africa	1991	20317.4
	Eastern Sub-Saharan Africa	1992	20487
	Eastern Sub-Saharan Africa	1993	20621
	Eastern Sub-Saharan Africa	1994	20731.3
	Eastern Sub-Saharan Africa	1995	20811.4
	Eastern Sub-Saharan Africa	1996	20873.4
	Eastern Sub-Saharan Africa	1997	20962.6
	Eastern Sub-Saharan Africa	1998	21059.2
	Eastern Sub-Saharan Africa	1999	21116.8
	Eastern Sub-Saharan Africa	2000	21075.5
	Eastern Sub-Saharan Africa	2001	20919.1
	Eastern Sub-Saharan Africa	2002	20690.8
	Eastern Sub-Saharan Africa	2003	20428.4
	Eastern Sub-Saharan Africa	2004	20173
	Eastern Sub-Saharan Africa	2005	19969.9
	Eastern Sub-Saharan Africa	2006	19715.3
	Eastern Sub-Saharan Africa	2007	19320.5
	Eastern Sub-Saharan Africa	2008	18855.8
	Eastern Sub-Saharan Africa	2009	18392.3
	Eastern Sub-Saharan Africa	2010	17998.1
	Eastern Sub-Saharan Africa	2011	17600.6
	Eastern Sub-Saharan Africa	2012	17112.7
	Eastern Sub-Saharan Africa	2013	16578.7
	Eastern Sub-Saharan Africa	2014	16053.5
	Eastern Sub-Saharan Africa	2015	15592.8
	Eastern Sub-Saharan Africa	2016	15061.7
	Eastern Sub-Saharan Africa	2017	14376.1
	Eastern Sub-Saharan Africa	2018	13647.6
	Eastern Sub-Saharan Africa	2019	12992.8
	Eastern Sub-Saharan Africa	2020	12372.5
	Eastern Sub-Saharan Africa	2021	11617.6
	Global	1990	2473.94
	Global	1991	2515.43
	Global	1992	2556.75
	Global	1993	2595.27
	Global	1994	2627.74
	Global	1995	2656.29
	Global	1996	2681.17
	Global	1997	2699.9
	Global	1998	2714.44
	Global	1999	2727.49
	Global	2000	2741.88
	Global	2001	2751.71
	Global	2002	2752.3
	Global	2003	2749.38
	Global	2004	2748.8
	Global	2005	2756.93
	Global	2006	2769.98
	Global	2007	2779.75
	Global	2008	2785.81
	Global	2009	2787.34
	Global	2010	2783.3
	Global	2011	2750.88
	Global	2012	2680.86
	Global	2013	2592.79
	Global	2014	2507.26
	Global	2015	2446.23
	Global	2016	2376.7
	Global	2017	2269.49
	Global	2018	2155.4
	Global	2019	2067.29
	Global	2020	1985.64
	Global	2021	1914.3
	High-income Asia Pacific	1990	0
	High-income Asia Pacific	1991	0
	High-income Asia Pacific	1992	0
	High-income Asia Pacific	1993	0
	High-income Asia Pacific	1994	0
	High-income Asia Pacific	1995	0
	High-income Asia Pacific	1996	0
	High-income Asia Pacific	1997	0
	High-income Asia Pacific	1998	0
	High-income Asia Pacific	1999	0
	High-income Asia Pacific	2000	0
	High-income Asia Pacific	2001	0
	High-income Asia Pacific	2002	0
	High-income Asia Pacific	2003	0
	High-income Asia Pacific	2004	0
	High-income Asia Pacific	2005	0
	High-income Asia Pacific	2006	0
	High-income Asia Pacific	2007	0
	High-income Asia Pacific	2008	0
	High-income Asia Pacific	2009	0
	High-income Asia Pacific	2010	0
	High-income Asia Pacific	2011	0
	High-income Asia Pacific	2012	0
	High-income Asia Pacific	2013	0
	High-income Asia Pacific	2014	0
	High-income Asia Pacific	2015	0
	High-income Asia Pacific	2016	0
	High-income Asia Pacific	2017	0
	High-income Asia Pacific	2018	0
	High-income Asia Pacific	2019	0
	High-income Asia Pacific	2020	0
	High-income Asia Pacific	2021	0
	High-income North America	1990	0
	High-income North America	1991	0
	High-income North America	1992	0
	High-income North America	1993	0
	High-income North America	1994	0
	High-income North America	1995	0
	High-income North America	1996	0
	High-income North America	1997	0
	High-income North America	1998	0
	High-income North America	1999	0
	High-income North America	2000	0
	High-income North America	2001	0
	High-income North America	2002	0
	High-income North America	2003	0
	High-income North America	2004	0
	High-income North America	2005	0
	High-income North America	2006	0
	High-income North America	2007	0
	High-income North America	2008	0
	High-income North America	2009	0
	High-income North America	2010	0
	High-income North America	2011	0
	High-income North America	2012	0
	High-income North America	2013	0
	High-income North America	2014	0
	High-income North America	2015	0
	High-income North America	2016	0
	High-income North America	2017	0
	High-income North America	2018	0
	High-income North America	2019	0
	High-income North America	2020	0
	High-income North America	2021	0
	North Africa and Middle East	1990	6744.85
	North Africa and Middle East	1991	6796.61
	North Africa and Middle East	1992	6835.38
	North Africa and Middle East	1993	6868.36
	North Africa and Middle East	1994	6893.6
	North Africa and Middle East	1995	6899.87
	North Africa and Middle East	1996	6869.86
	North Africa and Middle East	1997	6797.68
	North Africa and Middle East	1998	6695.09
	North Africa and Middle East	1999	6577.96
	North Africa and Middle East	2000	6463.26
	North Africa and Middle East	2001	6280.06
	North Africa and Middle East	2002	5984.96
	North Africa and Middle East	2003	5639.95
	North Africa and Middle East	2004	5307.13
	North Africa and Middle East	2005	5045.63
	North Africa and Middle East	2006	4834.01
	North Africa and Middle East	2007	4612.67
	North Africa and Middle East	2008	4384.17
	North Africa and Middle East	2009	4152.49
	North Africa and Middle East	2010	3915.19
	North Africa and Middle East	2011	3531.38
	North Africa and Middle East	2012	2964.18
	North Africa and Middle East	2013	2351.21
	North Africa and Middle East	2014	1827.4
	North Africa and Middle East	2015	1534.91
	North Africa and Middle East	2016	1414.44
	North Africa and Middle East	2017	1311.08
	North Africa and Middle East	2018	1230.84
	North Africa and Middle East	2019	1180.41
	North Africa and Middle East	2020	1145.54
	North Africa and Middle East	2021	1127.85
	Oceania	1990	0
	Oceania	1991	0
	Oceania	1992	0
	Oceania	1993	0
	Oceania	1994	0
	Oceania	1995	0
	Oceania	1996	0
	Oceania	1997	0
	Oceania	1998	0
	Oceania	1999	0
	Oceania	2000	0
	Oceania	2001	0
	Oceania	2002	0
	Oceania	2003	0
	Oceania	2004	0
	Oceania	2005	0
	Oceania	2006	0
	Oceania	2007	0
	Oceania	2008	0
	Oceania	2009	0
	Oceania	2010	0
	Oceania	2011	0
	Oceania	2012	0
	Oceania	2013	0
	Oceania	2014	0
	Oceania	2015	0
	Oceania	2016	0
	Oceania	2017	0
	Oceania	2018	0
	Oceania	2019	0
	Oceania	2020	0
	Oceania	2021	0
	South Asia	1990	0
	South Asia	1991	0
	South Asia	1992	0
	South Asia	1993	0
	South Asia	1994	0
	South Asia	1995	0
	South Asia	1996	0
	South Asia	1997	0
	South Asia	1998	0
	South Asia	1999	0
	South Asia	2000	0
	South Asia	2001	0
	South Asia	2002	0
	South Asia	2003	0
	South Asia	2004	0
	South Asia	2005	0
	South Asia	2006	0
	South Asia	2007	0
	South Asia	2008	0
	South Asia	2009	0
	South Asia	2010	0
	South Asia	2011	0
	South Asia	2012	0
	South Asia	2013	0
	South Asia	2014	0
	South Asia	2015	0
	South Asia	2016	0
	South Asia	2017	0
	South Asia	2018	0
	South Asia	2019	0
	South Asia	2020	0
	South Asia	2021	0
	Southeast Asia	1990	356.124
	Southeast Asia	1991	358.461
	Southeast Asia	1992	360.191
	Southeast Asia	1993	361.348
	Southeast Asia	1994	361.926
	Southeast Asia	1995	361.972
	Southeast Asia	1996	359.104
	Southeast Asia	1997	352.436
	Southeast Asia	1998	344.39
	Southeast Asia	1999	337.398
	Southeast Asia	2000	333.949
	Southeast Asia	2001	333.226
	Southeast Asia	2002	332.727
	Southeast Asia	2003	332.505
	Southeast Asia	2004	332.502
	Southeast Asia	2005	332.524
	Southeast Asia	2006	333.283
	Southeast Asia	2007	335.228
	Southeast Asia	2008	337.148
	Southeast Asia	2009	337.81
	Southeast Asia	2010	337.503
	Southeast Asia	2011	333.612
	Southeast Asia	2012	323.885
	Southeast Asia	2013	309.996
	Southeast Asia	2014	294.014
	Southeast Asia	2015	277.576
	Southeast Asia	2016	255.253
	Southeast Asia	2017	225.239
	Southeast Asia	2018	194.74
	Southeast Asia	2019	171.122
	Southeast Asia	2020	156.421
	Southeast Asia	2021	142.812
	Southern Latin America	1990	0
	Southern Latin America	1991	0
	Southern Latin America	1992	0
	Southern Latin America	1993	0
	Southern Latin America	1994	0
	Southern Latin America	1995	0
	Southern Latin America	1996	0
	Southern Latin America	1997	0
	Southern Latin America	1998	0
	Southern Latin America	1999	0
	Southern Latin America	2000	0
	Southern Latin America	2001	0
	Southern Latin America	2002	0
	Southern Latin America	2003	0
	Southern Latin America	2004	0
	Southern Latin America	2005	0
	Southern Latin America	2006	0
	Southern Latin America	2007	0
	Southern Latin America	2008	0
	Southern Latin America	2009	0
	Southern Latin America	2010	0
	Southern Latin America	2011	0
	Southern Latin America	2012	0
	Southern Latin America	2013	0
	Southern Latin America	2014	0
	Southern Latin America	2015	0
	Southern Latin America	2016	0
	Southern Latin America	2017	0
	Southern Latin America	2018	0
	Southern Latin America	2019	0
	Southern Latin America	2020	0
	Southern Latin America	2021	0
	Southern Sub-Saharan Africa	1990	7718.27
	Southern Sub-Saharan Africa	1991	7497.7
	Southern Sub-Saharan Africa	1992	7293.15
	Southern Sub-Saharan Africa	1993	7119.72
	Southern Sub-Saharan Africa	1994	6992.99
	Southern Sub-Saharan Africa	1995	6928.77
	Southern Sub-Saharan Africa	1996	6899.05
	Southern Sub-Saharan Africa	1997	6867.02
	Southern Sub-Saharan Africa	1998	6835.11
	Southern Sub-Saharan Africa	1999	6806.07
	Southern Sub-Saharan Africa	2000	6783.04
	Southern Sub-Saharan Africa	2001	6875.65
	Southern Sub-Saharan Africa	2002	7121.18
	Southern Sub-Saharan Africa	2003	7413.61
	Southern Sub-Saharan Africa	2004	7650.15
	Southern Sub-Saharan Africa	2005	7732.16
	Southern Sub-Saharan Africa	2006	7670.68
	Southern Sub-Saharan Africa	2007	7561.25
	Southern Sub-Saharan Africa	2008	7432.02
	Southern Sub-Saharan Africa	2009	7310.03
	Southern Sub-Saharan Africa	2010	7221.38
	Southern Sub-Saharan Africa	2011	7110.95
	Southern Sub-Saharan Africa	2012	6931.34
	Southern Sub-Saharan Africa	2013	6719.23
	Southern Sub-Saharan Africa	2014	6512
	Southern Sub-Saharan Africa	2015	6347.87
	Southern Sub-Saharan Africa	2016	6207.56
	Southern Sub-Saharan Africa	2017	6058.99
	Southern Sub-Saharan Africa	2018	5922.1
	Southern Sub-Saharan Africa	2019	5815.72
	Southern Sub-Saharan Africa	2020	5672.76
	Southern Sub-Saharan Africa	2021	5950.95
	Tropical Latin America	1990	2785.6
	Tropical Latin America	1991	2755.71
	Tropical Latin America	1992	2724.52
	Tropical Latin America	1993	2694.47
	Tropical Latin America	1994	2667.87
	Tropical Latin America	1995	2647.06
	Tropical Latin America	1996	2607.07
	Tropical Latin America	1997	2534.27
	Tropical Latin America	1998	2448.3
	Tropical Latin America	1999	2368.89
	Tropical Latin America	2000	2315.77
	Tropical Latin America	2001	2292.26
	Tropical Latin America	2002	2283.26
	Tropical Latin America	2003	2281
	Tropical Latin America	2004	2277.8
	Tropical Latin America	2005	2266.2
	Tropical Latin America	2006	2240.82
	Tropical Latin America	2007	2206.73
	Tropical Latin America	2008	2172.44
	Tropical Latin America	2009	2146.51
	Tropical Latin America	2010	2137.48
	Tropical Latin America	2011	2153.57
	Tropical Latin America	2012	2190.62
	Tropical Latin America	2013	2238.7
	Tropical Latin America	2014	2287.77
	Tropical Latin America	2015	2327.81
	Tropical Latin America	2016	2393.81
	Tropical Latin America	2017	2493.42
	Tropical Latin America	2018	2575.74
	Tropical Latin America	2019	2590.1
	Tropical Latin America	2020	2485.29
	Tropical Latin America	2021	2395.45
	Western Europe	1990	0
	Western Europe	1991	0
	Western Europe	1992	0
	Western Europe	1993	0
	Western Europe	1994	0
	Western Europe	1995	0
	Western Europe	1996	0
	Western Europe	1997	0
	Western Europe	1998	0
	Western Europe	1999	0
	Western Europe	2000	0
	Western Europe	2001	0
	Western Europe	2002	0
	Western Europe	2003	0
	Western Europe	2004	0
	Western Europe	2005	0
	Western Europe	2006	0
	Western Europe	2007	0
	Western Europe	2008	0
	Western Europe	2009	0
	Western Europe	2010	0
	Western Europe	2011	0
	Western Europe	2012	0
	Western Europe	2013	0
	Western Europe	2014	0
	Western Europe	2015	0
	Western Europe	2016	0
	Western Europe	2017	0
	Western Europe	2018	0
	Western Europe	2019	0
	Western Europe	2020	0
	Western Europe	2021	0
	Western Sub-Saharan Africa	1990	23185.7
	Western Sub-Saharan Africa	1991	23758.6
	Western Sub-Saharan Africa	1992	24282.5
	Western Sub-Saharan Africa	1993	24715.3
	Western Sub-Saharan Africa	1994	25015.3
	Western Sub-Saharan Africa	1995	25159.3
	Western Sub-Saharan Africa	1996	25181.2
	Western Sub-Saharan Africa	1997	25140.2
	Western Sub-Saharan Africa	1998	25057.5
	Western Sub-Saharan Africa	1999	24950.8
	Western Sub-Saharan Africa	2000	24835.8
	Western Sub-Saharan Africa	2001	24572.3
	Western Sub-Saharan Africa	2002	24100.4
	Western Sub-Saharan Africa	2003	23560
	Western Sub-Saharan Africa	2004	23093.3
	Western Sub-Saharan Africa	2005	22843.2
	Western Sub-Saharan Africa	2006	22775.3
	Western Sub-Saharan Africa	2007	22725.1
	Western Sub-Saharan Africa	2008	22638.1
	Western Sub-Saharan Africa	2009	22460.9
	Western Sub-Saharan Africa	2010	22139.9
	Western Sub-Saharan Africa	2011	21548.4
	Western Sub-Saharan Africa	2012	20688.8
	Western Sub-Saharan Africa	2013	19700.9
	Western Sub-Saharan Africa	2014	18725
	Western Sub-Saharan Africa	2015	17901.7
	Western Sub-Saharan Africa	2016	17050.1
	Western Sub-Saharan Africa	2017	16040.6
	Western Sub-Saharan Africa	2018	15086.3
	Western Sub-Saharan Africa	2019	14397.3
	Western Sub-Saharan Africa	2020	13899.6
	Western Sub-Saharan Africa	2021	13433.6
ASDR	Andean Latin America	1990	0
	Andean Latin America	1991	0
	Andean Latin America	1992	0
	Andean Latin America	1993	0
	Andean Latin America	1994	0
	Andean Latin America	1995	0
	Andean Latin America	1996	0
	Andean Latin America	1997	0
	Andean Latin America	1998	0
	Andean Latin America	1999	0
	Andean Latin America	2000	0
	Andean Latin America	2001	0
	Andean Latin America	2002	0
	Andean Latin America	2003	0
	Andean Latin America	2004	0
	Andean Latin America	2005	0
	Andean Latin America	2006	0
	Andean Latin America	2007	0
	Andean Latin America	2008	0
	Andean Latin America	2009	0
	Andean Latin America	2010	0
	Andean Latin America	2011	0
	Andean Latin America	2012	0
	Andean Latin America	2013	0
	Andean Latin America	2014	0
	Andean Latin America	2015	0
	Andean Latin America	2016	0
	Andean Latin America	2017	0
	Andean Latin America	2018	0
	Andean Latin America	2019	0
	Andean Latin America	2020	0
	Andean Latin America	2021	0
	Australasia	1990	0
	Australasia	1991	0
	Australasia	1992	0
	Australasia	1993	0
	Australasia	1994	0
	Australasia	1995	0
	Australasia	1996	0
	Australasia	1997	0
	Australasia	1998	0
	Australasia	1999	0
	Australasia	2000	0
	Australasia	2001	0
	Australasia	2002	0
	Australasia	2003	0
	Australasia	2004	0
	Australasia	2005	0
	Australasia	2006	0
	Australasia	2007	0
	Australasia	2008	0
	Australasia	2009	0
	Australasia	2010	0
	Australasia	2011	0
	Australasia	2012	0
	Australasia	2013	0
	Australasia	2014	0
	Australasia	2015	0
	Australasia	2016	0
	Australasia	2017	0
	Australasia	2018	0
	Australasia	2019	0
	Australasia	2020	0
	Australasia	2021	0
	Caribbean	1990	0.136254
	Caribbean	1991	0.131048
	Caribbean	1992	0.126044
	Caribbean	1993	0.123607
	Caribbean	1994	0.11536
	Caribbean	1995	0.106559
	Caribbean	1996	0.100488
	Caribbean	1997	0.0957102
	Caribbean	1998	0.091871
	Caribbean	1999	0.0879103
	Caribbean	2000	0.0825037
	Caribbean	2001	0.0786996
	Caribbean	2002	0.0767621
	Caribbean	2003	0.0784484
	Caribbean	2004	0.0813823
	Caribbean	2005	0.0833224
	Caribbean	2006	0.0851075
	Caribbean	2007	0.0833077
	Caribbean	2008	0.0801046
	Caribbean	2009	0.0765869
	Caribbean	2010	0.0731777
	Caribbean	2011	0.0724989
	Caribbean	2012	0.0773385
	Caribbean	2013	0.0852468
	Caribbean	2014	0.0892255
	Caribbean	2015	0.0895116
	Caribbean	2016	0.0857008
	Caribbean	2017	0.0837464
	Caribbean	2018	0.08162
	Caribbean	2019	0.0775911
	Caribbean	2020	0.0740862
	Caribbean	2021	0.0693998
	Central Asia	1990	0
	Central Asia	1991	0
	Central Asia	1992	0
	Central Asia	1993	0
	Central Asia	1994	0
	Central Asia	1995	0
	Central Asia	1996	0
	Central Asia	1997	0
	Central Asia	1998	0
	Central Asia	1999	0.00289615
	Central Asia	2000	0
	Central Asia	2001	0
	Central Asia	2002	0
	Central Asia	2003	0
	Central Asia	2004	0
	Central Asia	2005	0
	Central Asia	2006	0
	Central Asia	2007	0
	Central Asia	2008	0
	Central Asia	2009	0
	Central Asia	2010	0
	Central Asia	2011	0
	Central Asia	2012	0
	Central Asia	2013	0
	Central Asia	2014	0
	Central Asia	2015	0
	Central Asia	2016	0
	Central Asia	2017	0
	Central Asia	2018	0
	Central Asia	2019	0
	Central Asia	2020	0
	Central Asia	2021	0
	Central Europe	1990	0
	Central Europe	1991	0
	Central Europe	1992	0
	Central Europe	1993	0
	Central Europe	1994	0
	Central Europe	1995	0
	Central Europe	1996	0
	Central Europe	1997	0
	Central Europe	1998	0
	Central Europe	1999	0
	Central Europe	2000	0
	Central Europe	2001	0
	Central Europe	2002	0
	Central Europe	2003	0
	Central Europe	2004	0
	Central Europe	2005	0
	Central Europe	2006	0
	Central Europe	2007	0
	Central Europe	2008	0
	Central Europe	2009	0
	Central Europe	2010	0
	Central Europe	2011	0
	Central Europe	2012	0
	Central Europe	2013	0
	Central Europe	2014	0
	Central Europe	2015	0
	Central Europe	2016	0
	Central Europe	2017	0
	Central Europe	2018	0
	Central Europe	2019	0
	Central Europe	2020	0
	Central Europe	2021	0
	Central Latin America	1990	0.0445347
	Central Latin America	1991	0.0434263
	Central Latin America	1992	0.0410557
	Central Latin America	1993	0.0384759
	Central Latin America	1994	0.0371543
	Central Latin America	1995	0.0346862
	Central Latin America	1996	0.0319025
	Central Latin America	1997	0.0292573
	Central Latin America	1998	0.0286896
	Central Latin America	1999	0.0282842
	Central Latin America	2000	0.0277615
	Central Latin America	2001	0.0275293
	Central Latin America	2002	0.0277535
	Central Latin America	2003	0.0291252
	Central Latin America	2004	0.0273295
	Central Latin America	2005	0.0256681
	Central Latin America	2006	0.0242446
	Central Latin America	2007	0.0224775
	Central Latin America	2008	0.0213513
	Central Latin America	2009	0.0201831
	Central Latin America	2010	0.0187588
	Central Latin America	2011	0.0183338
	Central Latin America	2012	0.0183468
	Central Latin America	2013	0.0180662
	Central Latin America	2014	0.0182308
	Central Latin America	2015	0.018184
	Central Latin America	2016	0.0201024
	Central Latin America	2017	0.0196372
	Central Latin America	2018	0.0195432
	Central Latin America	2019	0.0194905
	Central Latin America	2020	0.0195686
	Central Latin America	2021	0.019913
	Central Sub-Saharan Africa	1990	7.50064
	Central Sub-Saharan Africa	1991	7.42335
	Central Sub-Saharan Africa	1992	7.26588
	Central Sub-Saharan Africa	1993	7.15436
	Central Sub-Saharan Africa	1994	7.08776
	Central Sub-Saharan Africa	1995	6.99961
	Central Sub-Saharan Africa	1996	6.94775
	Central Sub-Saharan Africa	1997	6.69695
	Central Sub-Saharan Africa	1998	6.72467
	Central Sub-Saharan Africa	1999	6.7452
	Central Sub-Saharan Africa	2000	6.79298
	Central Sub-Saharan Africa	2001	6.78474
	Central Sub-Saharan Africa	2002	6.6816
	Central Sub-Saharan Africa	2003	6.68358
	Central Sub-Saharan Africa	2004	6.4815
	Central Sub-Saharan Africa	2005	6.19305
	Central Sub-Saharan Africa	2006	5.94497
	Central Sub-Saharan Africa	2007	5.66942
	Central Sub-Saharan Africa	2008	5.46447
	Central Sub-Saharan Africa	2009	5.26337
	Central Sub-Saharan Africa	2010	5.05923
	Central Sub-Saharan Africa	2011	4.88141
	Central Sub-Saharan Africa	2012	4.69943
	Central Sub-Saharan Africa	2013	4.52229
	Central Sub-Saharan Africa	2014	4.30258
	Central Sub-Saharan Africa	2015	4.06939
	Central Sub-Saharan Africa	2016	3.85934
	Central Sub-Saharan Africa	2017	3.66739
	Central Sub-Saharan Africa	2018	3.48576
	Central Sub-Saharan Africa	2019	3.30434
	Central Sub-Saharan Africa	2020	3.16554
	Central Sub-Saharan Africa	2021	3.02101
	East Asia	1990	0.293497
	East Asia	1991	0.275192
	East Asia	1992	0.256896
	East Asia	1993	0.235537
	East Asia	1994	0.217093
	East Asia	1995	0.199543
	East Asia	1996	0.181394
	East Asia	1997	0.16548
	East Asia	1998	0.153236
	East Asia	1999	0.143142
	East Asia	2000	0.135573
	East Asia	2001	0.126602
	East Asia	2002	0.117441
	East Asia	2003	0.109673
	East Asia	2004	0.100924
	East Asia	2005	0.0878993
	East Asia	2006	0.0724041
	East Asia	2007	0.0634545
	East Asia	2008	0.0584396
	East Asia	2009	0.0538204
	East Asia	2010	0.0497509
	East Asia	2011	0.0455178
	East Asia	2012	0.0414433
	East Asia	2013	0.0381108
	East Asia	2014	0.0351394
	East Asia	2015	0.0334276
	East Asia	2016	0.0324076
	East Asia	2017	0.0304415
	East Asia	2018	0.028906
	East Asia	2019	0.0277196
	East Asia	2020	0.026898
	East Asia	2021	0.0260416
	Eastern Europe	1990	0
	Eastern Europe	1991	0
	Eastern Europe	1992	0
	Eastern Europe	1993	0
	Eastern Europe	1994	0
	Eastern Europe	1995	0
	Eastern Europe	1996	0
	Eastern Europe	1997	0
	Eastern Europe	1998	0
	Eastern Europe	1999	0
	Eastern Europe	2000	0
	Eastern Europe	2001	0
	Eastern Europe	2002	0
	Eastern Europe	2003	0
	Eastern Europe	2004	0
	Eastern Europe	2005	0
	Eastern Europe	2006	0
	Eastern Europe	2007	0
	Eastern Europe	2008	0
	Eastern Europe	2009	0
	Eastern Europe	2010	0
	Eastern Europe	2011	0
	Eastern Europe	2012	0
	Eastern Europe	2013	0
	Eastern Europe	2014	0
	Eastern Europe	2015	0
	Eastern Europe	2016	0
	Eastern Europe	2017	0
	Eastern Europe	2018	0
	Eastern Europe	2019	0
	Eastern Europe	2020	0
	Eastern Europe	2021	0
	Eastern Sub-Saharan Africa	1990	8.29597
	Eastern Sub-Saharan Africa	1991	8.19716
	Eastern Sub-Saharan Africa	1992	8.10082
	Eastern Sub-Saharan Africa	1993	7.96681
	Eastern Sub-Saharan Africa	1994	7.75739
	Eastern Sub-Saharan Africa	1995	7.5039
	Eastern Sub-Saharan Africa	1996	7.18027
	Eastern Sub-Saharan Africa	1997	6.8974
	Eastern Sub-Saharan Africa	1998	6.66618
	Eastern Sub-Saharan Africa	1999	6.39434
	Eastern Sub-Saharan Africa	2000	6.12655
	Eastern Sub-Saharan Africa	2001	5.78014
	Eastern Sub-Saharan Africa	2002	5.4816
	Eastern Sub-Saharan Africa	2003	5.22795
	Eastern Sub-Saharan Africa	2004	4.97717
	Eastern Sub-Saharan Africa	2005	4.70603
	Eastern Sub-Saharan Africa	2006	4.47467
	Eastern Sub-Saharan Africa	2007	4.22577
	Eastern Sub-Saharan Africa	2008	3.98629
	Eastern Sub-Saharan Africa	2009	3.77266
	Eastern Sub-Saharan Africa	2010	3.57003
	Eastern Sub-Saharan Africa	2011	3.38253
	Eastern Sub-Saharan Africa	2012	3.2323
	Eastern Sub-Saharan Africa	2013	3.1121
	Eastern Sub-Saharan Africa	2014	2.98968
	Eastern Sub-Saharan Africa	2015	2.85038
	Eastern Sub-Saharan Africa	2016	2.69506
	Eastern Sub-Saharan Africa	2017	2.55441
	Eastern Sub-Saharan Africa	2018	2.41577
	Eastern Sub-Saharan Africa	2019	2.28539
	Eastern Sub-Saharan Africa	2020	2.17095
	Eastern Sub-Saharan Africa	2021	2.04861
	Global	1990	0.46099
	Global	1991	0.450299
	Global	1992	0.440637
	Global	1993	0.430842
	Global	1994	0.420037
	Global	1995	0.40795
	Global	1996	0.394917
	Global	1997	0.381722
	Global	1998	0.371815
	Global	1999	0.360678
	Global	2000	0.350033
	Global	2001	0.338377
	Global	2002	0.326436
	Global	2003	0.3163
	Global	2004	0.304806
	Global	2005	0.291224
	Global	2006	0.279879
	Global	2007	0.267423
	Global	2008	0.255908
	Global	2009	0.245599
	Global	2010	0.235142
	Global	2011	0.226372
	Global	2012	0.220058
	Global	2013	0.215523
	Global	2014	0.209801
	Global	2015	0.201973
	Global	2016	0.19402
	Global	2017	0.184905
	Global	2018	0.176186
	Global	2019	0.168115
	Global	2020	0.160756
	Global	2021	0.153471
	High-income Asia Pacific	1990	0
	High-income Asia Pacific	1991	0
	High-income Asia Pacific	1992	0
	High-income Asia Pacific	1993	0
	High-income Asia Pacific	1994	0
	High-income Asia Pacific	1995	0
	High-income Asia Pacific	1996	0
	High-income Asia Pacific	1997	0
	High-income Asia Pacific	1998	0
	High-income Asia Pacific	1999	0
	High-income Asia Pacific	2000	0
	High-income Asia Pacific	2001	0
	High-income Asia Pacific	2002	0
	High-income Asia Pacific	2003	0
	High-income Asia Pacific	2004	0
	High-income Asia Pacific	2005	0
	High-income Asia Pacific	2006	0.00068539
	High-income Asia Pacific	2007	0
	High-income Asia Pacific	2008	0
	High-income Asia Pacific	2009	0
	High-income Asia Pacific	2010	0
	High-income Asia Pacific	2011	0
	High-income Asia Pacific	2012	0
	High-income Asia Pacific	2013	0
	High-income Asia Pacific	2014	0
	High-income Asia Pacific	2015	0
	High-income Asia Pacific	2016	0
	High-income Asia Pacific	2017	0
	High-income Asia Pacific	2018	0
	High-income Asia Pacific	2019	0
	High-income Asia Pacific	2020	0
	High-income Asia Pacific	2021	0
	High-income North America	1990	0
	High-income North America	1991	0
	High-income North America	1992	0
	High-income North America	1993	0
	High-income North America	1994	0
	High-income North America	1995	0
	High-income North America	1996	0
	High-income North America	1997	0
	High-income North America	1998	0
	High-income North America	1999	0
	High-income North America	2000	0
	High-income North America	2001	0
	High-income North America	2002	0
	High-income North America	2003	0
	High-income North America	2004	0
	High-income North America	2005	0
	High-income North America	2006	0
	High-income North America	2007	0
	High-income North America	2008	0
	High-income North America	2009	0
	High-income North America	2010	0
	High-income North America	2011	0
	High-income North America	2012	0
	High-income North America	2013	0
	High-income North America	2014	0
	High-income North America	2015	0
	High-income North America	2016	0
	High-income North America	2017	0
	High-income North America	2018	0
	High-income North America	2019	0
	High-income North America	2020	0
	High-income North America	2021	0
	North Africa and Middle East	1990	0.785917
	North Africa and Middle East	1991	0.727672
	North Africa and Middle East	1992	0.671387
	North Africa and Middle East	1993	0.637257
	North Africa and Middle East	1994	0.607447
	North Africa and Middle East	1995	0.574189
	North Africa and Middle East	1996	0.54859
	North Africa and Middle East	1997	0.524353
	North Africa and Middle East	1998	0.493106
	North Africa and Middle East	1999	0.461512
	North Africa and Middle East	2000	0.424447
	North Africa and Middle East	2001	0.406602
	North Africa and Middle East	2002	0.388013
	North Africa and Middle East	2003	0.370977
	North Africa and Middle East	2004	0.352672
	North Africa and Middle East	2005	0.33974
	North Africa and Middle East	2006	0.330975
	North Africa and Middle East	2007	0.315819
	North Africa and Middle East	2008	0.301607
	North Africa and Middle East	2009	0.286889
	North Africa and Middle East	2010	0.268165
	North Africa and Middle East	2011	0.254296
	North Africa and Middle East	2012	0.248731
	North Africa and Middle East	2013	0.241581
	North Africa and Middle East	2014	0.235948
	North Africa and Middle East	2015	0.227958
	North Africa and Middle East	2016	0.20926
	North Africa and Middle East	2017	0.191295
	North Africa and Middle East	2018	0.179959
	North Africa and Middle East	2019	0.169519
	North Africa and Middle East	2020	0.154534
	North Africa and Middle East	2021	0.1461
	Oceania	1990	0
	Oceania	1991	0
	Oceania	1992	0
	Oceania	1993	0
	Oceania	1994	0
	Oceania	1995	0
	Oceania	1996	0
	Oceania	1997	0
	Oceania	1998	0
	Oceania	1999	0
	Oceania	2000	0
	Oceania	2001	0
	Oceania	2002	0
	Oceania	2003	0
	Oceania	2004	0
	Oceania	2005	0
	Oceania	2006	0
	Oceania	2007	0
	Oceania	2008	0
	Oceania	2009	0
	Oceania	2010	0
	Oceania	2011	0
	Oceania	2012	0
	Oceania	2013	0
	Oceania	2014	0
	Oceania	2015	0
	Oceania	2016	0
	Oceania	2017	0
	Oceania	2018	0
	Oceania	2019	0
	Oceania	2020	0
	Oceania	2021	0
	South Asia	1990	0
	South Asia	1991	0
	South Asia	1992	0
	South Asia	1993	0
	South Asia	1994	0
	South Asia	1995	0
	South Asia	1996	0
	South Asia	1997	0
	South Asia	1998	0
	South Asia	1999	0
	South Asia	2000	0
	South Asia	2001	0
	South Asia	2002	0
	South Asia	2003	0
	South Asia	2004	0
	South Asia	2005	0
	South Asia	2006	0
	South Asia	2007	0
	South Asia	2008	0
	South Asia	2009	0
	South Asia	2010	0
	South Asia	2011	0
	South Asia	2012	0
	South Asia	2013	0
	South Asia	2014	0
	South Asia	2015	0
	South Asia	2016	0
	South Asia	2017	0
	South Asia	2018	0
	South Asia	2019	0
	South Asia	2020	0
	South Asia	2021	0
	Southeast Asia	1990	0.0631602
	Southeast Asia	1991	0.0605945
	Southeast Asia	1992	0.0604155
	Southeast Asia	1993	0.0598763
	Southeast Asia	1994	0.0593304
	Southeast Asia	1995	0.0588811
	Southeast Asia	1996	0.0590178
	Southeast Asia	1997	0.0580808
	Southeast Asia	1998	0.0579313
	Southeast Asia	1999	0.0570357
	Southeast Asia	2000	0.057001
	Southeast Asia	2001	0.0570872
	Southeast Asia	2002	0.0570165
	Southeast Asia	2003	0.0562224
	Southeast Asia	2004	0.0562564
	Southeast Asia	2005	0.0574863
	Southeast Asia	2006	0.0579653
	Southeast Asia	2007	0.0571831
	Southeast Asia	2008	0.0567432
	Southeast Asia	2009	0.0561116
	Southeast Asia	2010	0.0545407
	Southeast Asia	2011	0.0533633
	Southeast Asia	2012	0.0526815
	Southeast Asia	2013	0.0517151
	Southeast Asia	2014	0.0504436
	Southeast Asia	2015	0.0497727
	Southeast Asia	2016	0.0485988
	Southeast Asia	2017	0.0468793
	Southeast Asia	2018	0.0450549
	Southeast Asia	2019	0.0439224
	Southeast Asia	2020	0.0425017
	Southeast Asia	2021	0.040074
	Southern Latin America	1990	0
	Southern Latin America	1991	0
	Southern Latin America	1992	0
	Southern Latin America	1993	0
	Southern Latin America	1994	0
	Southern Latin America	1995	0
	Southern Latin America	1996	0
	Southern Latin America	1997	0
	Southern Latin America	1998	0
	Southern Latin America	1999	0
	Southern Latin America	2000	0
	Southern Latin America	2001	0
	Southern Latin America	2002	0
	Southern Latin America	2003	0
	Southern Latin America	2004	0
	Southern Latin America	2005	0
	Southern Latin America	2006	0
	Southern Latin America	2007	0
	Southern Latin America	2008	0
	Southern Latin America	2009	0
	Southern Latin America	2010	0
	Southern Latin America	2011	0
	Southern Latin America	2012	0
	Southern Latin America	2013	0
	Southern Latin America	2014	0
	Southern Latin America	2015	0
	Southern Latin America	2016	0
	Southern Latin America	2017	0
	Southern Latin America	2018	0
	Southern Latin America	2019	0
	Southern Latin America	2020	0
	Southern Latin America	2021	0
	Southern Sub-Saharan Africa	1990	0.685797
	Southern Sub-Saharan Africa	1991	0.656955
	Southern Sub-Saharan Africa	1992	0.660571
	Southern Sub-Saharan Africa	1993	0.642485
	Southern Sub-Saharan Africa	1994	0.673848
	Southern Sub-Saharan Africa	1995	0.710039
	Southern Sub-Saharan Africa	1996	0.759282
	Southern Sub-Saharan Africa	1997	0.824568
	Southern Sub-Saharan Africa	1998	0.869528
	Southern Sub-Saharan Africa	1999	0.864702
	Southern Sub-Saharan Africa	2000	0.917463
	Southern Sub-Saharan Africa	2001	0.924894
	Southern Sub-Saharan Africa	2002	0.95761
	Southern Sub-Saharan Africa	2003	0.985423
	Southern Sub-Saharan Africa	2004	1.00278
	Southern Sub-Saharan Africa	2005	1.02096
	Southern Sub-Saharan Africa	2006	1.03709
	Southern Sub-Saharan Africa	2007	1.01716
	Southern Sub-Saharan Africa	2008	1.02102
	Southern Sub-Saharan Africa	2009	1.00031
	Southern Sub-Saharan Africa	2010	0.955589
	Southern Sub-Saharan Africa	2011	0.894616
	Southern Sub-Saharan Africa	2012	0.833556
	Southern Sub-Saharan Africa	2013	0.772277
	Southern Sub-Saharan Africa	2014	0.729659
	Southern Sub-Saharan Africa	2015	0.699907
	Southern Sub-Saharan Africa	2016	0.677194
	Southern Sub-Saharan Africa	2017	0.641139
	Southern Sub-Saharan Africa	2018	0.614903
	Southern Sub-Saharan Africa	2019	0.590629
	Southern Sub-Saharan Africa	2020	0.582379
	Southern Sub-Saharan Africa	2021	0.564588
	Tropical Latin America	1990	0.763802
	Tropical Latin America	1991	0.720425
	Tropical Latin America	1992	0.695389
	Tropical Latin America	1993	0.677903
	Tropical Latin America	1994	0.633702
	Tropical Latin America	1995	0.590488
	Tropical Latin America	1996	0.550743
	Tropical Latin America	1997	0.515131
	Tropical Latin America	1998	0.493831
	Tropical Latin America	1999	0.47439
	Tropical Latin America	2000	0.451561
	Tropical Latin America	2001	0.436482
	Tropical Latin America	2002	0.42205
	Tropical Latin America	2003	0.411742
	Tropical Latin America	2004	0.403644
	Tropical Latin America	2005	0.386896
	Tropical Latin America	2006	0.378656
	Tropical Latin America	2007	0.366217
	Tropical Latin America	2008	0.352866
	Tropical Latin America	2009	0.340118
	Tropical Latin America	2010	0.324353
	Tropical Latin America	2011	0.309183
	Tropical Latin America	2012	0.291941
	Tropical Latin America	2013	0.278668
	Tropical Latin America	2014	0.26518
	Tropical Latin America	2015	0.254985
	Tropical Latin America	2016	0.250776
	Tropical Latin America	2017	0.236319
	Tropical Latin America	2018	0.224088
	Tropical Latin America	2019	0.216089
	Tropical Latin America	2020	0.212046
	Tropical Latin America	2021	0.203449
	Western Europe	1990	0
	Western Europe	1991	0
	Western Europe	1992	0
	Western Europe	1993	0.00030101
	Western Europe	1994	0
	Western Europe	1995	0
	Western Europe	1996	0
	Western Europe	1997	0
	Western Europe	1998	0
	Western Europe	1999	0
	Western Europe	2000	0
	Western Europe	2001	0
	Western Europe	2002	0
	Western Europe	2003	0
	Western Europe	2004	0
	Western Europe	2005	0
	Western Europe	2006	0
	Western Europe	2007	0
	Western Europe	2008	0
	Western Europe	2009	0
	Western Europe	2010	0
	Western Europe	2011	0
	Western Europe	2012	0
	Western Europe	2013	0
	Western Europe	2014	0
	Western Europe	2015	0
	Western Europe	2016	0.000167469
	Western Europe	2017	0
	Western Europe	2018	0
	Western Europe	2019	0
	Western Europe	2020	0
	Western Europe	2021	0
	Western Sub-Saharan Africa	1990	4.79928
	Western Sub-Saharan Africa	1991	4.71433
	Western Sub-Saharan Africa	1992	4.65821
	Western Sub-Saharan Africa	1993	4.59951
	Western Sub-Saharan Africa	1994	4.56887
	Western Sub-Saharan Africa	1995	4.53942
	Western Sub-Saharan Africa	1996	4.48559
	Western Sub-Saharan Africa	1997	4.41611
	Western Sub-Saharan Africa	1998	4.32475
	Western Sub-Saharan Africa	1999	4.22418
	Western Sub-Saharan Africa	2000	4.11635
	Western Sub-Saharan Africa	2001	4.01886
	Western Sub-Saharan Africa	2002	3.90221
	Western Sub-Saharan Africa	2003	3.76441
	Western Sub-Saharan Africa	2004	3.6421
	Western Sub-Saharan Africa	2005	3.51333
	Western Sub-Saharan Africa	2006	3.42615
	Western Sub-Saharan Africa	2007	3.29944
	Western Sub-Saharan Africa	2008	3.15201
	Western Sub-Saharan Africa	2009	3.0226
	Western Sub-Saharan Africa	2010	2.89466
	Western Sub-Saharan Africa	2011	2.80165
	Western Sub-Saharan Africa	2012	2.75119
	Western Sub-Saharan Africa	2013	2.73184
	Western Sub-Saharan Africa	2014	2.66377
	Western Sub-Saharan Africa	2015	2.53808
	Western Sub-Saharan Africa	2016	2.40086
	Western Sub-Saharan Africa	2017	2.26226
	Western Sub-Saharan Africa	2018	2.1223
	Western Sub-Saharan Africa	2019	1.98639
	Western Sub-Saharan Africa	2020	1.85349
	Western Sub-Saharan Africa	2021	1.73984
Age-standardized DALYs rate	Andean Latin America	1990	0
	Andean Latin America	1991	0
	Andean Latin America	1992	0
	Andean Latin America	1993	0
	Andean Latin America	1994	0
	Andean Latin America	1995	0
	Andean Latin America	1996	0
	Andean Latin America	1997	0
	Andean Latin America	1998	0
	Andean Latin America	1999	0
	Andean Latin America	2000	0
	Andean Latin America	2001	0
	Andean Latin America	2002	0
	Andean Latin America	2003	0
	Andean Latin America	2004	0
	Andean Latin America	2005	0
	Andean Latin America	2006	0
	Andean Latin America	2007	0
	Andean Latin America	2008	0
	Andean Latin America	2009	0
	Andean Latin America	2010	0
	Andean Latin America	2011	0
	Andean Latin America	2012	0
	Andean Latin America	2013	0
	Andean Latin America	2014	0
	Andean Latin America	2015	0
	Andean Latin America	2016	0
	Andean Latin America	2017	0
	Andean Latin America	2018	0
	Andean Latin America	2019	0
	Andean Latin America	2020	0
	Andean Latin America	2021	0
	Australasia	1990	0
	Australasia	1991	0
	Australasia	1992	0
	Australasia	1993	0
	Australasia	1994	0
	Australasia	1995	0
	Australasia	1996	0
	Australasia	1997	0
	Australasia	1998	0
	Australasia	1999	0
	Australasia	2000	0
	Australasia	2001	0
	Australasia	2002	0
	Australasia	2003	0
	Australasia	2004	0
	Australasia	2005	0
	Australasia	2006	0
	Australasia	2007	0
	Australasia	2008	0
	Australasia	2009	0
	Australasia	2010	0
	Australasia	2011	0
	Australasia	2012	0
	Australasia	2013	0
	Australasia	2014	0
	Australasia	2015	0
	Australasia	2016	0
	Australasia	2017	0
	Australasia	2018	0
	Australasia	2019	0
	Australasia	2020	0
	Australasia	2021	0
	Caribbean	1990	21.0044
	Caribbean	1991	20.9513
	Caribbean	1992	20.885
	Caribbean	1993	20.8918
	Caribbean	1994	20.688
	Caribbean	1995	20.4413
	Caribbean	1996	20.2541
	Caribbean	1997	20.1018
	Caribbean	1998	19.9768
	Caribbean	1999	19.8326
	Caribbean	2000	19.659
	Caribbean	2001	19.5217
	Caribbean	2002	19.4195
	Caribbean	2003	19.4039
	Caribbean	2004	19.4515
	Caribbean	2005	19.56
	Caribbean	2006	19.7146
	Caribbean	2007	19.7681
	Caribbean	2008	19.7734
	Caribbean	2009	19.7719
	Caribbean	2010	19.816
	Caribbean	2011	19.9439
	Caribbean	2012	20.2158
	Caribbean	2013	20.5848
	Caribbean	2014	20.8755
	Caribbean	2015	20.9649
	Caribbean	2016	20.8788
	Caribbean	2017	20.83
	Caribbean	2018	20.7317
	Caribbean	2019	20.5775
	Caribbean	2020	20.3364
	Caribbean	2021	20.2776
	Central Asia	1990	0
	Central Asia	1991	0
	Central Asia	1992	0
	Central Asia	1993	0
	Central Asia	1994	0
	Central Asia	1995	0
	Central Asia	1996	0
	Central Asia	1997	0
	Central Asia	1998	0
	Central Asia	1999	0.19764
	Central Asia	2000	0
	Central Asia	2001	0
	Central Asia	2002	0
	Central Asia	2003	0
	Central Asia	2004	0
	Central Asia	2005	0
	Central Asia	2006	0
	Central Asia	2007	0
	Central Asia	2008	0
	Central Asia	2009	0
	Central Asia	2010	0
	Central Asia	2011	0
	Central Asia	2012	0
	Central Asia	2013	0
	Central Asia	2014	0
	Central Asia	2015	0
	Central Asia	2016	0
	Central Asia	2017	0
	Central Asia	2018	0
	Central Asia	2019	0
	Central Asia	2020	0
	Central Asia	2021	0
	Central Europe	1990	0
	Central Europe	1991	0
	Central Europe	1992	0
	Central Europe	1993	0
	Central Europe	1994	0
	Central Europe	1995	0
	Central Europe	1996	0
	Central Europe	1997	0
	Central Europe	1998	0
	Central Europe	1999	0
	Central Europe	2000	0
	Central Europe	2001	0
	Central Europe	2002	0
	Central Europe	2003	0
	Central Europe	2004	0
	Central Europe	2005	0
	Central Europe	2006	0
	Central Europe	2007	0
	Central Europe	2008	0
	Central Europe	2009	0
	Central Europe	2010	0
	Central Europe	2011	0
	Central Europe	2012	0
	Central Europe	2013	0
	Central Europe	2014	0
	Central Europe	2015	0
	Central Europe	2016	0
	Central Europe	2017	0
	Central Europe	2018	0
	Central Europe	2019	0
	Central Europe	2020	0
	Central Europe	2021	0
	Central Latin America	1990	3.65341
	Central Latin America	1991	3.586
	Central Latin America	1992	3.48467
	Central Latin America	1993	3.38105
	Central Latin America	1994	3.31777
	Central Latin America	1995	3.23985
	Central Latin America	1996	3.16095
	Central Latin America	1997	3.08163
	Central Latin America	1998	3.07319
	Central Latin America	1999	3.0654
	Central Latin America	2000	3.06191
	Central Latin America	2001	3.06665
	Central Latin America	2002	3.08505
	Central Latin America	2003	3.14852
	Central Latin America	2004	3.10429
	Central Latin America	2005	3.06506
	Central Latin America	2006	3.02773
	Central Latin America	2007	2.98321
	Central Latin America	2008	2.95676
	Central Latin America	2009	2.92
	Central Latin America	2010	2.87452
	Central Latin America	2011	2.86812
	Central Latin America	2012	2.87802
	Central Latin America	2013	2.86816
	Central Latin America	2014	2.8679
	Central Latin America	2015	2.87064
	Central Latin America	2016	2.93784
	Central Latin America	2017	2.90319
	Central Latin America	2018	2.79665
	Central Latin America	2019	2.61012
	Central Latin America	2020	2.48185
	Central Latin America	2021	2.42841
	Central Sub-Saharan Africa	1990	408.029
	Central Sub-Saharan Africa	1991	405.661
	Central Sub-Saharan Africa	1992	399.765
	Central Sub-Saharan Africa	1993	395.369
	Central Sub-Saharan Africa	1994	392.154
	Central Sub-Saharan Africa	1995	388.698
	Central Sub-Saharan Africa	1996	384.222
	Central Sub-Saharan Africa	1997	370.855
	Central Sub-Saharan Africa	1998	367.219
	Central Sub-Saharan Africa	1999	364.288
	Central Sub-Saharan Africa	2000	363.708
	Central Sub-Saharan Africa	2001	364.576
	Central Sub-Saharan Africa	2002	365.039
	Central Sub-Saharan Africa	2003	370.011
	Central Sub-Saharan Africa	2004	367.083
	Central Sub-Saharan Africa	2005	358.959
	Central Sub-Saharan Africa	2006	350.501
	Central Sub-Saharan Africa	2007	340.833
	Central Sub-Saharan Africa	2008	333.053
	Central Sub-Saharan Africa	2009	325.457
	Central Sub-Saharan Africa	2010	317.499
	Central Sub-Saharan Africa	2011	309.884
	Central Sub-Saharan Africa	2012	301.536
	Central Sub-Saharan Africa	2013	292.909
	Central Sub-Saharan Africa	2014	282.42
	Central Sub-Saharan Africa	2015	270.589
	Central Sub-Saharan Africa	2016	256.204
	Central Sub-Saharan Africa	2017	237.004
	Central Sub-Saharan Africa	2018	215.971
	Central Sub-Saharan Africa	2019	195.915
	Central Sub-Saharan Africa	2020	175.589
	Central Sub-Saharan Africa	2021	161.892
	East Asia	1990	16.6516
	East Asia	1991	15.809
	East Asia	1992	14.9739
	East Asia	1993	14.0653
	East Asia	1994	13.2657
	East Asia	1995	12.5381
	East Asia	1996	11.8328
	East Asia	1997	11.2125
	East Asia	1998	10.7238
	East Asia	1999	10.297
	East Asia	2000	9.92823
	East Asia	2001	9.51843
	East Asia	2002	9.12993
	East Asia	2003	8.76699
	East Asia	2004	8.38255
	East Asia	2005	7.90717
	East Asia	2006	7.39706
	East Asia	2007	7.01421
	East Asia	2008	6.73193
	East Asia	2009	6.4788
	East Asia	2010	6.27481
	East Asia	2011	6.10962
	East Asia	2012	5.96994
	East Asia	2013	5.85551
	East Asia	2014	5.75541
	East Asia	2015	5.68565
	East Asia	2016	5.62589
	East Asia	2017	5.54666
	East Asia	2018	5.48309
	East Asia	2019	5.42932
	East Asia	2020	5.38744
	East Asia	2021	5.34825
	Eastern Europe	1990	0
	Eastern Europe	1991	0
	Eastern Europe	1992	0
	Eastern Europe	1993	0
	Eastern Europe	1994	0
	Eastern Europe	1995	0
	Eastern Europe	1996	0
	Eastern Europe	1997	0
	Eastern Europe	1998	0
	Eastern Europe	1999	0
	Eastern Europe	2000	0
	Eastern Europe	2001	0
	Eastern Europe	2002	0
	Eastern Europe	2003	0
	Eastern Europe	2004	0
	Eastern Europe	2005	0
	Eastern Europe	2006	0
	Eastern Europe	2007	0
	Eastern Europe	2008	0
	Eastern Europe	2009	0
	Eastern Europe	2010	0
	Eastern Europe	2011	0
	Eastern Europe	2012	0
	Eastern Europe	2013	0
	Eastern Europe	2014	0
	Eastern Europe	2015	0
	Eastern Europe	2016	0
	Eastern Europe	2017	0
	Eastern Europe	2018	0
	Eastern Europe	2019	0
	Eastern Europe	2020	0
	Eastern Europe	2021	0
	Eastern Sub-Saharan Africa	1990	447.642
	Eastern Sub-Saharan Africa	1991	445.784
	Eastern Sub-Saharan Africa	1992	444.071
	Eastern Sub-Saharan Africa	1993	440.58
	Eastern Sub-Saharan Africa	1994	433.997
	Eastern Sub-Saharan Africa	1995	425.318
	Eastern Sub-Saharan Africa	1996	414.131
	Eastern Sub-Saharan Africa	1997	404.683
	Eastern Sub-Saharan Africa	1998	397.261
	Eastern Sub-Saharan Africa	1999	387.927
	Eastern Sub-Saharan Africa	2000	377.953
	Eastern Sub-Saharan Africa	2001	364.474
	Eastern Sub-Saharan Africa	2002	351.534
	Eastern Sub-Saharan Africa	2003	340.018
	Eastern Sub-Saharan Africa	2004	328.874
	Eastern Sub-Saharan Africa	2005	317.571
	Eastern Sub-Saharan Africa	2006	307.393
	Eastern Sub-Saharan Africa	2007	295.705
	Eastern Sub-Saharan Africa	2008	283.486
	Eastern Sub-Saharan Africa	2009	272.26
	Eastern Sub-Saharan Africa	2010	262.009
	Eastern Sub-Saharan Africa	2011	252.542
	Eastern Sub-Saharan Africa	2012	243.441
	Eastern Sub-Saharan Africa	2013	234.941
	Eastern Sub-Saharan Africa	2014	226.45
	Eastern Sub-Saharan Africa	2015	217.861
	Eastern Sub-Saharan Africa	2016	208.192
	Eastern Sub-Saharan Africa	2017	197.358
	Eastern Sub-Saharan Africa	2018	186.262
	Eastern Sub-Saharan Africa	2019	176.39
	Eastern Sub-Saharan Africa	2020	167.685
	Eastern Sub-Saharan Africa	2021	157.58
	Global	1990	37.3485
	Global	1991	37.3742
	Global	1992	37.4293
	Global	1993	37.4382
	Global	1994	37.3394
	Global	1995	37.1593
	Global	1996	36.8995
	Global	1997	36.5711
	Global	1998	36.3391
	Global	1999	36.0548
	Global	2000	35.8
	Global	2001	35.49
	Global	2002	35.0915
	Global	2003	34.7284
	Global	2004	34.3353
	Global	2005	33.9323
	Global	2006	33.6586
	Global	2007	33.2993
	Global	2008	32.8955
	Global	2009	32.519
	Global	2010	32.0875
	Global	2011	31.5126
	Global	2012	30.7407
	Global	2013	29.896
	Global	2014	29.0148
	Global	2015	28.2031
	Global	2016	27.3186
	Global	2017	26.0413
	Global	2018	24.7124
	Global	2019	23.6577
	Global	2020	22.7316
	Global	2021	21.8953
	High-income Asia Pacific	1990	0
	High-income Asia Pacific	1991	0
	High-income Asia Pacific	1992	0
	High-income Asia Pacific	1993	0
	High-income Asia Pacific	1994	0
	High-income Asia Pacific	1995	0
	High-income Asia Pacific	1996	0
	High-income Asia Pacific	1997	0
	High-income Asia Pacific	1998	0
	High-income Asia Pacific	1999	0
	High-income Asia Pacific	2000	0
	High-income Asia Pacific	2001	0
	High-income Asia Pacific	2002	0
	High-income Asia Pacific	2003	0
	High-income Asia Pacific	2004	0
	High-income Asia Pacific	2005	0
	High-income Asia Pacific	2006	0.00636515
	High-income Asia Pacific	2007	0
	High-income Asia Pacific	2008	0
	High-income Asia Pacific	2009	0
	High-income Asia Pacific	2010	0
	High-income Asia Pacific	2011	0
	High-income Asia Pacific	2012	0
	High-income Asia Pacific	2013	0
	High-income Asia Pacific	2014	0
	High-income Asia Pacific	2015	0
	High-income Asia Pacific	2016	0
	High-income Asia Pacific	2017	0
	High-income Asia Pacific	2018	0
	High-income Asia Pacific	2019	0
	High-income Asia Pacific	2020	0
	High-income Asia Pacific	2021	0
	High-income North America	1990	0
	High-income North America	1991	0
	High-income North America	1992	0
	High-income North America	1993	0
	High-income North America	1994	0
	High-income North America	1995	0
	High-income North America	1996	0
	High-income North America	1997	0
	High-income North America	1998	0
	High-income North America	1999	0
	High-income North America	2000	0
	High-income North America	2001	0
	High-income North America	2002	0
	High-income North America	2003	0
	High-income North America	2004	0
	High-income North America	2005	0
	High-income North America	2006	0
	High-income North America	2007	0
	High-income North America	2008	0
	High-income North America	2009	0
	High-income North America	2010	0
	High-income North America	2011	0
	High-income North America	2012	0
	High-income North America	2013	0
	High-income North America	2014	0
	High-income North America	2015	0
	High-income North America	2016	0
	High-income North America	2017	0
	High-income North America	2018	0
	High-income North America	2019	0
	High-income North America	2020	0
	High-income North America	2021	0
	North Africa and Middle East	1990	75.7961
	North Africa and Middle East	1991	74.3
	North Africa and Middle East	1992	72.8174
	North Africa and Middle East	1993	71.9526
	North Africa and Middle East	1994	71.1445
	North Africa and Middle East	1995	70.088
	North Africa and Middle East	1996	68.98
	North Africa and Middle East	1997	67.54
	North Africa and Middle East	1998	65.5861
	North Africa and Middle East	1999	63.6045
	North Africa and Middle East	2000	61.4813
	North Africa and Middle East	2001	59.3926
	North Africa and Middle East	2002	56.4859
	North Africa and Middle East	2003	53.2904
	North Africa and Middle East	2004	50.2156
	North Africa and Middle East	2005	47.8563
	North Africa and Middle East	2006	45.9523
	North Africa and Middle East	2007	43.7609
	North Africa and Middle East	2008	41.5433
	North Africa and Middle East	2009	39.3083
	North Africa and Middle East	2010	36.9258
	North Africa and Middle East	2011	33.7417
	North Africa and Middle East	2012	29.5811
	North Africa and Middle East	2013	25.1224
	North Africa and Middle East	2014	21.2988
	North Africa and Middle East	2015	19.0268
	North Africa and Middle East	2016	17.6498
	North Africa and Middle East	2017	16.4124
	North Africa and Middle East	2018	15.5423
	North Africa and Middle East	2019	14.8953
	North Africa and Middle East	2020	14.2326
	North Africa and Middle East	2021	13.8593
	Oceania	1990	0
	Oceania	1991	0
	Oceania	1992	0
	Oceania	1993	0
	Oceania	1994	0
	Oceania	1995	0
	Oceania	1996	0
	Oceania	1997	0
	Oceania	1998	0
	Oceania	1999	0
	Oceania	2000	0
	Oceania	2001	0
	Oceania	2002	0
	Oceania	2003	0
	Oceania	2004	0
	Oceania	2005	0
	Oceania	2006	0
	Oceania	2007	0
	Oceania	2008	0
	Oceania	2009	0
	Oceania	2010	0
	Oceania	2011	0
	Oceania	2012	0
	Oceania	2013	0
	Oceania	2014	0
	Oceania	2015	0
	Oceania	2016	0
	Oceania	2017	0
	Oceania	2018	0
	Oceania	2019	0
	Oceania	2020	0
	Oceania	2021	0
	South Asia	1990	0
	South Asia	1991	0
	South Asia	1992	0
	South Asia	1993	0
	South Asia	1994	0
	South Asia	1995	0
	South Asia	1996	0
	South Asia	1997	0
	South Asia	1998	0
	South Asia	1999	0
	South Asia	2000	0
	South Asia	2001	0
	South Asia	2002	0
	South Asia	2003	0
	South Asia	2004	0
	South Asia	2005	0
	South Asia	2006	0
	South Asia	2007	0
	South Asia	2008	0
	South Asia	2009	0
	South Asia	2010	0
	South Asia	2011	0
	South Asia	2012	0
	South Asia	2013	0
	South Asia	2014	0
	South Asia	2015	0
	South Asia	2016	0
	South Asia	2017	0
	South Asia	2018	0
	South Asia	2019	0
	South Asia	2020	0
	South Asia	2021	0
	Southeast Asia	1990	4.88961
	Southeast Asia	1991	4.8111
	Southeast Asia	1992	4.80074
	Southeast Asia	1993	4.77447
	Southeast Asia	1994	4.73585
	Southeast Asia	1995	4.70202
	Southeast Asia	1996	4.67366
	Southeast Asia	1997	4.58744
	Southeast Asia	1998	4.51668
	Southeast Asia	1999	4.42857
	Southeast Asia	2000	4.39476
	Southeast Asia	2001	4.38808
	Southeast Asia	2002	4.36992
	Southeast Asia	2003	4.33916
	Southeast Asia	2004	4.33327
	Southeast Asia	2005	4.3574
	Southeast Asia	2006	4.35875
	Southeast Asia	2007	4.33758
	Southeast Asia	2008	4.32239
	Southeast Asia	2009	4.29567
	Southeast Asia	2010	4.23373
	Southeast Asia	2011	4.16014
	Southeast Asia	2012	4.05874
	Southeast Asia	2013	3.92672
	Southeast Asia	2014	3.77752
	Southeast Asia	2015	3.64352
	Southeast Asia	2016	3.45722
	Southeast Asia	2017	3.20267
	Southeast Asia	2018	2.94107
	Southeast Asia	2019	2.75003
	Southeast Asia	2020	2.58781
	Southeast Asia	2021	2.44416
	Southern Latin America	1990	0
	Southern Latin America	1991	0
	Southern Latin America	1992	0
	Southern Latin America	1993	0
	Southern Latin America	1994	0
	Southern Latin America	1995	0
	Southern Latin America	1996	0
	Southern Latin America	1997	0
	Southern Latin America	1998	0
	Southern Latin America	1999	0
	Southern Latin America	2000	0
	Southern Latin America	2001	0
	Southern Latin America	2002	0
	Southern Latin America	2003	0
	Southern Latin America	2004	0
	Southern Latin America	2005	0
	Southern Latin America	2006	0
	Southern Latin America	2007	0
	Southern Latin America	2008	0
	Southern Latin America	2009	0
	Southern Latin America	2010	0
	Southern Latin America	2011	0
	Southern Latin America	2012	0
	Southern Latin America	2013	0
	Southern Latin America	2014	0
	Southern Latin America	2015	0
	Southern Latin America	2016	0
	Southern Latin America	2017	0
	Southern Latin America	2018	0
	Southern Latin America	2019	0
	Southern Latin America	2020	0
	Southern Latin America	2021	0
	Southern Sub-Saharan Africa	1990	89.8556
	Southern Sub-Saharan Africa	1991	86.6421
	Southern Sub-Saharan Africa	1992	84.7664
	Southern Sub-Saharan Africa	1993	82.0809
	Southern Sub-Saharan Africa	1994	81.8114
	Southern Sub-Saharan Africa	1995	82.1583
	Southern Sub-Saharan Africa	1996	82.754
	Southern Sub-Saharan Africa	1997	84.4239
	Southern Sub-Saharan Africa	1998	85.6745
	Southern Sub-Saharan Africa	1999	85.4358
	Southern Sub-Saharan Africa	2000	87.5047
	Southern Sub-Saharan Africa	2001	88.9513
	Southern Sub-Saharan Africa	2002	92.7657
	Southern Sub-Saharan Africa	2003	96.7612
[truncated: 114 more rows]
