# Supplementary material for: Global Epidemiology of Vector-Borne Parasitic Diseases: Burden, Trends, Disparities, and Forecasts (1990–2036)
Source: Pathogens. 2025 Aug 25;14(9):844. doi: 10.3390/pathogens14090844 (PMC12472468; doi:10.3390/pathogens14090844)
Supplement: Supplementary file 1 [file pathogens-14-00844-s001.zip › Table S13.xlsx]

## Sheet: Sheet1
Table S13 The ASPR, ASDR and age-standardized DALYs rate of African trypanosomiasis from 1990 to 2021 by SDI regions
Measure	Location	Year	Val
ASPR	Andean Latin America	1990	0
	Andean Latin America	1991	0
	Andean Latin America	1992	0
	Andean Latin America	1993	0
	Andean Latin America	1994	0
	Andean Latin America	1995	0
	Andean Latin America	1996	0
	Andean Latin America	1997	0
	Andean Latin America	1998	0
	Andean Latin America	1999	0
	Andean Latin America	2000	0
	Andean Latin America	2001	0
	Andean Latin America	2002	0
	Andean Latin America	2003	0
	Andean Latin America	2004	0
	Andean Latin America	2005	0
	Andean Latin America	2006	0
	Andean Latin America	2007	0
	Andean Latin America	2008	0
	Andean Latin America	2009	0
	Andean Latin America	2010	0
	Andean Latin America	2011	0
	Andean Latin America	2012	0
	Andean Latin America	2013	0
	Andean Latin America	2014	0
	Andean Latin America	2015	0
	Andean Latin America	2016	0
	Andean Latin America	2017	0
	Andean Latin America	2018	0
	Andean Latin America	2019	0
	Andean Latin America	2020	0
	Andean Latin America	2021	0
	Australasia	1990	0
	Australasia	1991	0
	Australasia	1992	0
	Australasia	1993	0
	Australasia	1994	0
	Australasia	1995	0
	Australasia	1996	0
	Australasia	1997	0
	Australasia	1998	0
	Australasia	1999	0
	Australasia	2000	0
	Australasia	2001	0
	Australasia	2002	0
	Australasia	2003	0
	Australasia	2004	0
	Australasia	2005	0
	Australasia	2006	0
	Australasia	2007	0
	Australasia	2008	0
	Australasia	2009	0
	Australasia	2010	0
	Australasia	2011	0
	Australasia	2012	0
	Australasia	2013	0
	Australasia	2014	0
	Australasia	2015	0
	Australasia	2016	0
	Australasia	2017	0
	Australasia	2018	0
	Australasia	2019	0
	Australasia	2020	0
	Australasia	2021	0
	Caribbean	1990	0
	Caribbean	1991	0
	Caribbean	1992	0
	Caribbean	1993	0
	Caribbean	1994	0
	Caribbean	1995	0
	Caribbean	1996	0
	Caribbean	1997	0
	Caribbean	1998	0
	Caribbean	1999	0
	Caribbean	2000	0
	Caribbean	2001	0
	Caribbean	2002	0
	Caribbean	2003	0
	Caribbean	2004	0
	Caribbean	2005	0
	Caribbean	2006	0
	Caribbean	2007	0
	Caribbean	2008	0
	Caribbean	2009	0
	Caribbean	2010	0
	Caribbean	2011	0
	Caribbean	2012	0
	Caribbean	2013	0
	Caribbean	2014	0
	Caribbean	2015	0
	Caribbean	2016	0
	Caribbean	2017	0
	Caribbean	2018	0
	Caribbean	2019	0
	Caribbean	2020	0
	Caribbean	2021	0
	Central Asia	1990	0
	Central Asia	1991	0
	Central Asia	1992	0
	Central Asia	1993	0
	Central Asia	1994	0
	Central Asia	1995	0
	Central Asia	1996	0
	Central Asia	1997	0
	Central Asia	1998	0
	Central Asia	1999	0
	Central Asia	2000	0
	Central Asia	2001	0
	Central Asia	2002	0
	Central Asia	2003	0
	Central Asia	2004	0
	Central Asia	2005	0
	Central Asia	2006	0
	Central Asia	2007	0
	Central Asia	2008	0
	Central Asia	2009	0
	Central Asia	2010	0
	Central Asia	2011	0
	Central Asia	2012	0
	Central Asia	2013	0
	Central Asia	2014	0
	Central Asia	2015	0
	Central Asia	2016	0
	Central Asia	2017	0
	Central Asia	2018	0
	Central Asia	2019	0
	Central Asia	2020	0
	Central Asia	2021	0
	Central Europe	1990	0
	Central Europe	1991	0
	Central Europe	1992	0
	Central Europe	1993	0
	Central Europe	1994	0
	Central Europe	1995	0
	Central Europe	1996	0
	Central Europe	1997	0
	Central Europe	1998	0
	Central Europe	1999	0
	Central Europe	2000	0
	Central Europe	2001	0
	Central Europe	2002	0
	Central Europe	2003	0
	Central Europe	2004	0
	Central Europe	2005	0
	Central Europe	2006	0
	Central Europe	2007	0
	Central Europe	2008	0
	Central Europe	2009	0
	Central Europe	2010	0
	Central Europe	2011	0
	Central Europe	2012	0
	Central Europe	2013	0
	Central Europe	2014	0
	Central Europe	2015	0
	Central Europe	2016	0
	Central Europe	2017	0
	Central Europe	2018	0
	Central Europe	2019	0
	Central Europe	2020	0
	Central Europe	2021	0
	Central Latin America	1990	0
	Central Latin America	1991	0
	Central Latin America	1992	0
	Central Latin America	1993	0
	Central Latin America	1994	0
	Central Latin America	1995	0
	Central Latin America	1996	0
	Central Latin America	1997	0
	Central Latin America	1998	0
	Central Latin America	1999	0
	Central Latin America	2000	0
	Central Latin America	2001	0
	Central Latin America	2002	0
	Central Latin America	2003	0
	Central Latin America	2004	0
	Central Latin America	2005	0
	Central Latin America	2006	0
	Central Latin America	2007	0
	Central Latin America	2008	0
	Central Latin America	2009	0
	Central Latin America	2010	0
	Central Latin America	2011	0
	Central Latin America	2012	0
	Central Latin America	2013	0
	Central Latin America	2014	0
	Central Latin America	2015	0
	Central Latin America	2016	0
	Central Latin America	2017	0
	Central Latin America	2018	0
	Central Latin America	2019	0
	Central Latin America	2020	0
	Central Latin America	2021	0
	Central Sub-Saharan Africa	1990	94.3833
	Central Sub-Saharan Africa	1991	129.523
	Central Sub-Saharan Africa	1992	156.836
	Central Sub-Saharan Africa	1993	176.34
	Central Sub-Saharan Africa	1994	188.059
	Central Sub-Saharan Africa	1995	191.96
	Central Sub-Saharan Africa	1996	183.807
	Central Sub-Saharan Africa	1997	163.416
	Central Sub-Saharan Africa	1998	137.134
	Central Sub-Saharan Africa	1999	111.366
	Central Sub-Saharan Africa	2000	92.5621
	Central Sub-Saharan Africa	2001	79.1269
	Central Sub-Saharan Africa	2002	65.8593
	Central Sub-Saharan Africa	2003	53.7244
	Central Sub-Saharan Africa	2004	43.6979
	Central Sub-Saharan Africa	2005	36.7723
	Central Sub-Saharan Africa	2006	31.9703
	Central Sub-Saharan Africa	2007	27.6606
	Central Sub-Saharan Africa	2008	23.8264
	Central Sub-Saharan Africa	2009	20.4453
	Central Sub-Saharan Africa	2010	17.4889
	Central Sub-Saharan Africa	2011	14.533
	Central Sub-Saharan Africa	2012	11.3934
	Central Sub-Saharan Africa	2013	8.39838
	Central Sub-Saharan Africa	2014	5.87262
	Central Sub-Saharan Africa	2015	4.142
	Central Sub-Saharan Africa	2016	3.02461
	Central Sub-Saharan Africa	2017	2.13235
	Central Sub-Saharan Africa	2018	1.48918
	Central Sub-Saharan Africa	2019	1.12046
	Central Sub-Saharan Africa	2020	0.982705
	Central Sub-Saharan Africa	2021	0.928557
	East Asia	1990	0
	East Asia	1991	0
	East Asia	1992	0
	East Asia	1993	0
	East Asia	1994	0
	East Asia	1995	0
	East Asia	1996	0
	East Asia	1997	0
	East Asia	1998	0
	East Asia	1999	0
	East Asia	2000	0
	East Asia	2001	0
	East Asia	2002	0
	East Asia	2003	0
	East Asia	2004	0
	East Asia	2005	0
	East Asia	2006	0
	East Asia	2007	0
	East Asia	2008	0
	East Asia	2009	0
	East Asia	2010	0
	East Asia	2011	0
	East Asia	2012	0
	East Asia	2013	0
	East Asia	2014	0
	East Asia	2015	0
	East Asia	2016	0
	East Asia	2017	0
	East Asia	2018	0
	East Asia	2019	0
	East Asia	2020	0
	East Asia	2021	0
	Eastern Europe	1990	0
	Eastern Europe	1991	0
	Eastern Europe	1992	0
	Eastern Europe	1993	0
	Eastern Europe	1994	0
	Eastern Europe	1995	0
	Eastern Europe	1996	0
	Eastern Europe	1997	0
	Eastern Europe	1998	0
	Eastern Europe	1999	0
	Eastern Europe	2000	0
	Eastern Europe	2001	0
	Eastern Europe	2002	0
	Eastern Europe	2003	0
	Eastern Europe	2004	0
	Eastern Europe	2005	0
	Eastern Europe	2006	0
	Eastern Europe	2007	0
	Eastern Europe	2008	0
	Eastern Europe	2009	0
	Eastern Europe	2010	0
	Eastern Europe	2011	0
	Eastern Europe	2012	0
	Eastern Europe	2013	0
	Eastern Europe	2014	0
	Eastern Europe	2015	0
	Eastern Europe	2016	0
	Eastern Europe	2017	0
	Eastern Europe	2018	0
	Eastern Europe	2019	0
	Eastern Europe	2020	0
	Eastern Europe	2021	0
	Eastern Sub-Saharan Africa	1990	9.6917
	Eastern Sub-Saharan Africa	1991	8.88006
	Eastern Sub-Saharan Africa	1992	8.16053
	Eastern Sub-Saharan Africa	1993	7.6032
	Eastern Sub-Saharan Africa	1994	7.30686
	Eastern Sub-Saharan Africa	1995	7.31829
	Eastern Sub-Saharan Africa	1996	7.54104
	Eastern Sub-Saharan Africa	1997	7.81964
	Eastern Sub-Saharan Africa	1998	8.07839
	Eastern Sub-Saharan Africa	1999	8.22967
	Eastern Sub-Saharan Africa	2000	8.1721
	Eastern Sub-Saharan Africa	2001	7.50259
	Eastern Sub-Saharan Africa	2002	6.16699
	Eastern Sub-Saharan Africa	2003	4.58077
	Eastern Sub-Saharan Africa	2004	3.156
	Eastern Sub-Saharan Africa	2005	2.29928
	Eastern Sub-Saharan Africa	2006	1.85852
	Eastern Sub-Saharan Africa	2007	1.43101
	Eastern Sub-Saharan Africa	2008	1.04685
	Eastern Sub-Saharan Africa	2009	0.73669
	Eastern Sub-Saharan Africa	2010	0.530618
	Eastern Sub-Saharan Africa	2011	0.391642
	Eastern Sub-Saharan Africa	2012	0.267661
	Eastern Sub-Saharan Africa	2013	0.166468
	Eastern Sub-Saharan Africa	2014	0.0958541
	Eastern Sub-Saharan Africa	2015	0.0638553
	Eastern Sub-Saharan Africa	2016	0.0559141
	Eastern Sub-Saharan Africa	2017	0.0515214
	Eastern Sub-Saharan Africa	2018	0.0501327
	Eastern Sub-Saharan Africa	2019	0.0523451
	Eastern Sub-Saharan Africa	2020	0.0756684
	Eastern Sub-Saharan Africa	2021	0.112224
	Global	1990	1.1664
	Global	1991	1.44119
	Global	1992	1.65957
	Global	1993	1.82248
	Global	1994	1.93091
	Global	1995	1.98441
	Global	1996	1.94158
	Global	1997	1.7896
	Global	1998	1.57918
	Global	1999	1.36357
	Global	2000	1.19921
	Global	2001	1.05885
	Global	2002	0.891502
	Global	2003	0.722027
	Global	2004	0.576231
	Global	2005	0.481681
	Global	2006	0.424185
	Global	2007	0.370792
	Global	2008	0.322439
	Global	2009	0.280017
	Global	2010	0.244477
	Global	2011	0.208886
	Global	2012	0.16878
	Global	2013	0.128989
	Global	2014	0.0947191
	Global	2015	0.071746
	Global	2016	0.0569833
	Global	2017	0.0439853
	Global	2018	0.0340522
	Global	2019	0.0286963
	Global	2020	0.0284292
	Global	2021	0.0297481
	High-income Asia Pacific	1990	0
	High-income Asia Pacific	1991	0
	High-income Asia Pacific	1992	0
	High-income Asia Pacific	1993	0
	High-income Asia Pacific	1994	0
	High-income Asia Pacific	1995	0
	High-income Asia Pacific	1996	0
	High-income Asia Pacific	1997	0
	High-income Asia Pacific	1998	0
	High-income Asia Pacific	1999	0
	High-income Asia Pacific	2000	0
	High-income Asia Pacific	2001	0
	High-income Asia Pacific	2002	0
	High-income Asia Pacific	2003	0
	High-income Asia Pacific	2004	0
	High-income Asia Pacific	2005	0
	High-income Asia Pacific	2006	0
	High-income Asia Pacific	2007	0
	High-income Asia Pacific	2008	0
	High-income Asia Pacific	2009	0
	High-income Asia Pacific	2010	0
	High-income Asia Pacific	2011	0
	High-income Asia Pacific	2012	0
	High-income Asia Pacific	2013	0
	High-income Asia Pacific	2014	0
	High-income Asia Pacific	2015	0
	High-income Asia Pacific	2016	0
	High-income Asia Pacific	2017	0
	High-income Asia Pacific	2018	0
	High-income Asia Pacific	2019	0
	High-income Asia Pacific	2020	0
	High-income Asia Pacific	2021	0
	High-income North America	1990	0
	High-income North America	1991	0
	High-income North America	1992	0
	High-income North America	1993	0
	High-income North America	1994	0
	High-income North America	1995	0
	High-income North America	1996	0
	High-income North America	1997	0
	High-income North America	1998	0
	High-income North America	1999	0
	High-income North America	2000	0
	High-income North America	2001	0
	High-income North America	2002	0
	High-income North America	2003	0
	High-income North America	2004	0
	High-income North America	2005	0
	High-income North America	2006	0
	High-income North America	2007	0
	High-income North America	2008	0
	High-income North America	2009	0
	High-income North America	2010	0
	High-income North America	2011	0
	High-income North America	2012	0
	High-income North America	2013	0
	High-income North America	2014	0
	High-income North America	2015	0
	High-income North America	2016	0
	High-income North America	2017	0
	High-income North America	2018	0
	High-income North America	2019	0
	High-income North America	2020	0
	High-income North America	2021	0
	North Africa and Middle East	1990	0
	North Africa and Middle East	1991	0
	North Africa and Middle East	1992	0
	North Africa and Middle East	1993	0
	North Africa and Middle East	1994	0
	North Africa and Middle East	1995	0
	North Africa and Middle East	1996	0
	North Africa and Middle East	1997	0
	North Africa and Middle East	1998	0
	North Africa and Middle East	1999	0
	North Africa and Middle East	2000	0
	North Africa and Middle East	2001	0
	North Africa and Middle East	2002	0
	North Africa and Middle East	2003	0
	North Africa and Middle East	2004	0
	North Africa and Middle East	2005	0
	North Africa and Middle East	2006	0
	North Africa and Middle East	2007	0
	North Africa and Middle East	2008	0
	North Africa and Middle East	2009	0
	North Africa and Middle East	2010	0
	North Africa and Middle East	2011	0
	North Africa and Middle East	2012	0
	North Africa and Middle East	2013	0
	North Africa and Middle East	2014	0
	North Africa and Middle East	2015	0
	North Africa and Middle East	2016	0
	North Africa and Middle East	2017	0
	North Africa and Middle East	2018	0
	North Africa and Middle East	2019	0
	North Africa and Middle East	2020	0
	North Africa and Middle East	2021	0
	Oceania	1990	0
	Oceania	1991	0
	Oceania	1992	0
	Oceania	1993	0
	Oceania	1994	0
	Oceania	1995	0
	Oceania	1996	0
	Oceania	1997	0
	Oceania	1998	0
	Oceania	1999	0
	Oceania	2000	0
	Oceania	2001	0
	Oceania	2002	0
	Oceania	2003	0
	Oceania	2004	0
	Oceania	2005	0
	Oceania	2006	0
	Oceania	2007	0
	Oceania	2008	0
	Oceania	2009	0
	Oceania	2010	0
	Oceania	2011	0
	Oceania	2012	0
	Oceania	2013	0
	Oceania	2014	0
	Oceania	2015	0
	Oceania	2016	0
	Oceania	2017	0
	Oceania	2018	0
	Oceania	2019	0
	Oceania	2020	0
	Oceania	2021	0
	South Asia	1990	0
	South Asia	1991	0
	South Asia	1992	0
	South Asia	1993	0
	South Asia	1994	0
	South Asia	1995	0
	South Asia	1996	0
	South Asia	1997	0
	South Asia	1998	0
	South Asia	1999	0
	South Asia	2000	0
	South Asia	2001	0
	South Asia	2002	0
	South Asia	2003	0
	South Asia	2004	0
	South Asia	2005	0
	South Asia	2006	0
	South Asia	2007	0
	South Asia	2008	0
	South Asia	2009	0
	South Asia	2010	0
	South Asia	2011	0
	South Asia	2012	0
	South Asia	2013	0
	South Asia	2014	0
	South Asia	2015	0
	South Asia	2016	0
	South Asia	2017	0
	South Asia	2018	0
	South Asia	2019	0
	South Asia	2020	0
	South Asia	2021	0
	Southeast Asia	1990	0
	Southeast Asia	1991	0
	Southeast Asia	1992	0
	Southeast Asia	1993	0
	Southeast Asia	1994	0
	Southeast Asia	1995	0
	Southeast Asia	1996	0
	Southeast Asia	1997	0
	Southeast Asia	1998	0
	Southeast Asia	1999	0
	Southeast Asia	2000	0
	Southeast Asia	2001	0
	Southeast Asia	2002	0
	Southeast Asia	2003	0
	Southeast Asia	2004	0
	Southeast Asia	2005	0
	Southeast Asia	2006	0
	Southeast Asia	2007	0
	Southeast Asia	2008	0
	Southeast Asia	2009	0
	Southeast Asia	2010	0
	Southeast Asia	2011	0
	Southeast Asia	2012	0
	Southeast Asia	2013	0
	Southeast Asia	2014	0
	Southeast Asia	2015	0
	Southeast Asia	2016	0
	Southeast Asia	2017	0
	Southeast Asia	2018	0
	Southeast Asia	2019	0
	Southeast Asia	2020	0
	Southeast Asia	2021	0
	Southern Latin America	1990	0
	Southern Latin America	1991	0
	Southern Latin America	1992	0
	Southern Latin America	1993	0
	Southern Latin America	1994	0
	Southern Latin America	1995	0
	Southern Latin America	1996	0
	Southern Latin America	1997	0
	Southern Latin America	1998	0
	Southern Latin America	1999	0
	Southern Latin America	2000	0
	Southern Latin America	2001	0
	Southern Latin America	2002	0
	Southern Latin America	2003	0
	Southern Latin America	2004	0
	Southern Latin America	2005	0
	Southern Latin America	2006	0
	Southern Latin America	2007	0
	Southern Latin America	2008	0
	Southern Latin America	2009	0
	Southern Latin America	2010	0
	Southern Latin America	2011	0
	Southern Latin America	2012	0
	Southern Latin America	2013	0
	Southern Latin America	2014	0
	Southern Latin America	2015	0
	Southern Latin America	2016	0
	Southern Latin America	2017	0
	Southern Latin America	2018	0
	Southern Latin America	2019	0
	Southern Latin America	2020	0
	Southern Latin America	2021	0
	Southern Sub-Saharan Africa	1990	0
	Southern Sub-Saharan Africa	1991	0
	Southern Sub-Saharan Africa	1992	0
	Southern Sub-Saharan Africa	1993	0
	Southern Sub-Saharan Africa	1994	0
	Southern Sub-Saharan Africa	1995	0
	Southern Sub-Saharan Africa	1996	0
	Southern Sub-Saharan Africa	1997	0
	Southern Sub-Saharan Africa	1998	0
	Southern Sub-Saharan Africa	1999	0
	Southern Sub-Saharan Africa	2000	0
	Southern Sub-Saharan Africa	2001	0.000765312
	Southern Sub-Saharan Africa	2002	0.00256596
	Southern Sub-Saharan Africa	2003	0.00468551
	Southern Sub-Saharan Africa	2004	0.00643568
	Southern Sub-Saharan Africa	2005	0.00714574
	Southern Sub-Saharan Africa	2006	0.00684752
	Southern Sub-Saharan Africa	2007	0.00617879
	Southern Sub-Saharan Africa	2008	0.00539174
	Southern Sub-Saharan Africa	2009	0.00473908
	Southern Sub-Saharan Africa	2010	0.0044708
	Southern Sub-Saharan Africa	2011	0.00465504
	Southern Sub-Saharan Africa	2012	0.00508448
	Southern Sub-Saharan Africa	2013	0.00560081
	Southern Sub-Saharan Africa	2014	0.0060433
	Southern Sub-Saharan Africa	2015	0.00624743
	Southern Sub-Saharan Africa	2016	0.00529838
	Southern Sub-Saharan Africa	2017	0.00315676
	Southern Sub-Saharan Africa	2018	0.000991953
	Southern Sub-Saharan Africa	2019	0
	Southern Sub-Saharan Africa	2020	0
	Southern Sub-Saharan Africa	2021	0
	Tropical Latin America	1990	0
	Tropical Latin America	1991	0
	Tropical Latin America	1992	0
	Tropical Latin America	1993	0
	Tropical Latin America	1994	0
	Tropical Latin America	1995	0
	Tropical Latin America	1996	0
	Tropical Latin America	1997	0
	Tropical Latin America	1998	0
	Tropical Latin America	1999	0
	Tropical Latin America	2000	0
	Tropical Latin America	2001	0
	Tropical Latin America	2002	0
	Tropical Latin America	2003	0
	Tropical Latin America	2004	0
	Tropical Latin America	2005	0
	Tropical Latin America	2006	0
	Tropical Latin America	2007	0
	Tropical Latin America	2008	0
	Tropical Latin America	2009	0
	Tropical Latin America	2010	0
	Tropical Latin America	2011	0
	Tropical Latin America	2012	0
	Tropical Latin America	2013	0
	Tropical Latin America	2014	0
	Tropical Latin America	2015	0
	Tropical Latin America	2016	0
	Tropical Latin America	2017	0
	Tropical Latin America	2018	0
	Tropical Latin America	2019	0
	Tropical Latin America	2020	0
	Tropical Latin America	2021	0
	Western Europe	1990	0
	Western Europe	1991	0
	Western Europe	1992	0
	Western Europe	1993	0
	Western Europe	1994	0
	Western Europe	1995	0
	Western Europe	1996	0
	Western Europe	1997	0
	Western Europe	1998	0
	Western Europe	1999	0
	Western Europe	2000	0
	Western Europe	2001	0
	Western Europe	2002	0
	Western Europe	2003	0
	Western Europe	2004	0
	Western Europe	2005	0
	Western Europe	2006	0
	Western Europe	2007	0
	Western Europe	2008	0
	Western Europe	2009	0
	Western Europe	2010	0
	Western Europe	2011	0
	Western Europe	2012	0
	Western Europe	2013	0
	Western Europe	2014	0
	Western Europe	2015	0
	Western Europe	2016	0
	Western Europe	2017	0
	Western Europe	2018	0
	Western Europe	2019	0
	Western Europe	2020	0
	Western Europe	2021	0
	Western Sub-Saharan Africa	1990	3.69397
	Western Sub-Saharan Africa	1991	3.46843
	Western Sub-Saharan Africa	1992	3.24181
	Western Sub-Saharan Africa	1993	3.0202
	Western Sub-Saharan Africa	1994	2.81549
	Western Sub-Saharan Africa	1995	2.63467
	Western Sub-Saharan Africa	1996	2.46972
	Western Sub-Saharan Africa	1997	2.29944
	Western Sub-Saharan Africa	1998	2.12594
	Western Sub-Saharan Africa	1999	1.95844
	Western Sub-Saharan Africa	2000	1.79432
	Western Sub-Saharan Africa	2001	1.5826
	Western Sub-Saharan Africa	2002	1.31478
	Western Sub-Saharan Africa	2003	1.04891
	Western Sub-Saharan Africa	2004	0.835273
	Western Sub-Saharan Africa	2005	0.721981
	Western Sub-Saharan Africa	2006	0.681297
	Western Sub-Saharan Africa	2007	0.650184
	Western Sub-Saharan Africa	2008	0.626237
	Western Sub-Saharan Africa	2009	0.606467
	Western Sub-Saharan Africa	2010	0.587733
	Western Sub-Saharan Africa	2011	0.55768
	Western Sub-Saharan Africa	2012	0.51168
	Western Sub-Saharan Africa	2013	0.459966
	Western Sub-Saharan Africa	2014	0.413037
	Western Sub-Saharan Africa	2015	0.381561
	Western Sub-Saharan Africa	2016	0.348754
	Western Sub-Saharan Africa	2017	0.301717
	Western Sub-Saharan Africa	2018	0.258114
	Western Sub-Saharan Africa	2019	0.2353
	Western Sub-Saharan Africa	2020	0.235906
	Western Sub-Saharan Africa	2021	0.234542
ASDR	Andean Latin America	1990	0
	Andean Latin America	1991	0
	Andean Latin America	1992	0
	Andean Latin America	1993	0
	Andean Latin America	1994	0
	Andean Latin America	1995	0
	Andean Latin America	1996	0
	Andean Latin America	1997	0
	Andean Latin America	1998	0
	Andean Latin America	1999	0
	Andean Latin America	2000	0
	Andean Latin America	2001	0
	Andean Latin America	2002	0
	Andean Latin America	2003	0
	Andean Latin America	2004	0
	Andean Latin America	2005	0
	Andean Latin America	2006	0
	Andean Latin America	2007	0
	Andean Latin America	2008	0
	Andean Latin America	2009	0
	Andean Latin America	2010	0
	Andean Latin America	2011	0
	Andean Latin America	2012	0
	Andean Latin America	2013	0
	Andean Latin America	2014	0
	Andean Latin America	2015	0
	Andean Latin America	2016	0
	Andean Latin America	2017	0
	Andean Latin America	2018	0
	Andean Latin America	2019	0
	Andean Latin America	2020	0
	Andean Latin America	2021	0
	Australasia	1990	0
	Australasia	1991	0
	Australasia	1992	0
	Australasia	1993	0
	Australasia	1994	0
	Australasia	1995	0
	Australasia	1996	0
	Australasia	1997	0
	Australasia	1998	0
	Australasia	1999	0
	Australasia	2000	0
	Australasia	2001	0
	Australasia	2002	0
	Australasia	2003	0
	Australasia	2004	0
	Australasia	2005	0
	Australasia	2006	0
	Australasia	2007	0.00439854
	Australasia	2008	0
	Australasia	2009	0
	Australasia	2010	0
	Australasia	2011	0
	Australasia	2012	0
	Australasia	2013	0
	Australasia	2014	0
	Australasia	2015	0
	Australasia	2016	0
	Australasia	2017	0
	Australasia	2018	0
	Australasia	2019	0
	Australasia	2020	0
	Australasia	2021	0
	Caribbean	1990	0
	Caribbean	1991	0
	Caribbean	1992	0
	Caribbean	1993	0
	Caribbean	1994	0
	Caribbean	1995	0
	Caribbean	1996	0
	Caribbean	1997	0
	Caribbean	1998	0
	Caribbean	1999	0
	Caribbean	2000	0
	Caribbean	2001	0
	Caribbean	2002	0
	Caribbean	2003	0
	Caribbean	2004	0
	Caribbean	2005	0
	Caribbean	2006	0
	Caribbean	2007	0
	Caribbean	2008	0
	Caribbean	2009	0
	Caribbean	2010	0
	Caribbean	2011	0
	Caribbean	2012	0
	Caribbean	2013	0
	Caribbean	2014	0
	Caribbean	2015	0
	Caribbean	2016	0
	Caribbean	2017	0
	Caribbean	2018	0
	Caribbean	2019	0
	Caribbean	2020	0
	Caribbean	2021	0
	Central Asia	1990	0
	Central Asia	1991	0
	Central Asia	1992	0
	Central Asia	1993	0
	Central Asia	1994	0
	Central Asia	1995	0
	Central Asia	1996	0
	Central Asia	1997	0
	Central Asia	1998	0
	Central Asia	1999	0
	Central Asia	2000	0
	Central Asia	2001	0
	Central Asia	2002	0
	Central Asia	2003	0
	Central Asia	2004	0
	Central Asia	2005	0
	Central Asia	2006	0
	Central Asia	2007	0
	Central Asia	2008	0
	Central Asia	2009	0
	Central Asia	2010	0
	Central Asia	2011	0
	Central Asia	2012	0
	Central Asia	2013	0
	Central Asia	2014	0
	Central Asia	2015	0
	Central Asia	2016	0
	Central Asia	2017	0
	Central Asia	2018	0
	Central Asia	2019	0
	Central Asia	2020	0
	Central Asia	2021	0
	Central Europe	1990	0
	Central Europe	1991	0
	Central Europe	1992	0
	Central Europe	1993	0
	Central Europe	1994	0
	Central Europe	1995	0
	Central Europe	1996	0
	Central Europe	1997	0
	Central Europe	1998	0
	Central Europe	1999	0
	Central Europe	2000	0
	Central Europe	2001	0
	Central Europe	2002	0
	Central Europe	2003	0
	Central Europe	2004	0
	Central Europe	2005	0
	Central Europe	2006	0
	Central Europe	2007	0
	Central Europe	2008	0
	Central Europe	2009	0
	Central Europe	2010	0
	Central Europe	2011	0
	Central Europe	2012	0
	Central Europe	2013	0
	Central Europe	2014	0
	Central Europe	2015	0
	Central Europe	2016	0
	Central Europe	2017	0
	Central Europe	2018	0
	Central Europe	2019	0
	Central Europe	2020	0
	Central Europe	2021	0
	Central Latin America	1990	0
	Central Latin America	1991	0
	Central Latin America	1992	0
	Central Latin America	1993	0
	Central Latin America	1994	0
	Central Latin America	1995	0
	Central Latin America	1996	0
	Central Latin America	1997	0
	Central Latin America	1998	0
	Central Latin America	1999	0
	Central Latin America	2000	0
	Central Latin America	2001	0
	Central Latin America	2002	0
	Central Latin America	2003	0
	Central Latin America	2004	0
	Central Latin America	2005	0.00277155
	Central Latin America	2006	0
	Central Latin America	2007	0
	Central Latin America	2008	0
	Central Latin America	2009	0
	Central Latin America	2010	0
	Central Latin America	2011	0
	Central Latin America	2012	0
	Central Latin America	2013	0
	Central Latin America	2014	0
	Central Latin America	2015	0
	Central Latin America	2016	0
	Central Latin America	2017	0
	Central Latin America	2018	0
	Central Latin America	2019	0
	Central Latin America	2020	0
	Central Latin America	2021	0
	Central Sub-Saharan Africa	1990	24.1868
	Central Sub-Saharan Africa	1991	21.6303
	Central Sub-Saharan Africa	1992	26.1264
	Central Sub-Saharan Africa	1993	30.4484
	Central Sub-Saharan Africa	1994	38.5842
	Central Sub-Saharan Africa	1995	40.2743
	Central Sub-Saharan Africa	1996	48.6583
	Central Sub-Saharan Africa	1997	56.551
	Central Sub-Saharan Africa	1998	47.9286
	Central Sub-Saharan Africa	1999	35.6588
	Central Sub-Saharan Africa	2000	31.4954
	Central Sub-Saharan Africa	2001	29.3562
	Central Sub-Saharan Africa	2002	23.2378
	Central Sub-Saharan Africa	2003	16.5766
	Central Sub-Saharan Africa	2004	13.9692
	Central Sub-Saharan Africa	2005	12.3962
	Central Sub-Saharan Africa	2006	9.09059
	Central Sub-Saharan Africa	2007	8.77827
	Central Sub-Saharan Africa	2008	8.47781
	Central Sub-Saharan Africa	2009	7.54987
	Central Sub-Saharan Africa	2010	5.38647
	Central Sub-Saharan Africa	2011	4.766
	Central Sub-Saharan Africa	2012	5.17757
	Central Sub-Saharan Africa	2013	4.50275
	Central Sub-Saharan Africa	2014	2.75557
	Central Sub-Saharan Africa	2015	2.00851
	Central Sub-Saharan Africa	2016	1.50216
	Central Sub-Saharan Africa	2017	0.955978
	Central Sub-Saharan Africa	2018	0.680102
	Central Sub-Saharan Africa	2019	0.469722
	Central Sub-Saharan Africa	2020	0.361135
	Central Sub-Saharan Africa	2021	0.309267
	East Asia	1990	0
	East Asia	1991	0
	East Asia	1992	0
	East Asia	1993	0
	East Asia	1994	0
	East Asia	1995	0
	East Asia	1996	0
	East Asia	1997	0
	East Asia	1998	0
	East Asia	1999	0
	East Asia	2000	0
	East Asia	2001	0
	East Asia	2002	0
	East Asia	2003	0
	East Asia	2004	0
	East Asia	2005	0
	East Asia	2006	0
	East Asia	2007	0
	East Asia	2008	0
	East Asia	2009	0
	East Asia	2010	0
	East Asia	2011	0
	East Asia	2012	0
	East Asia	2013	0
	East Asia	2014	0
	East Asia	2015	0
	East Asia	2016	0
	East Asia	2017	0
	East Asia	2018	0
	East Asia	2019	0
	East Asia	2020	0
	East Asia	2021	0
	Eastern Europe	1990	0
	Eastern Europe	1991	0
	Eastern Europe	1992	0
	Eastern Europe	1993	0
	Eastern Europe	1994	0
	Eastern Europe	1995	0
	Eastern Europe	1996	0
	Eastern Europe	1997	0
	Eastern Europe	1998	0
	Eastern Europe	1999	0
	Eastern Europe	2000	0
	Eastern Europe	2001	0
	Eastern Europe	2002	0
	Eastern Europe	2003	0
	Eastern Europe	2004	0
	Eastern Europe	2005	0
	Eastern Europe	2006	0
	Eastern Europe	2007	0
	Eastern Europe	2008	0
	Eastern Europe	2009	0
	Eastern Europe	2010	0
	Eastern Europe	2011	0
	Eastern Europe	2012	0
	Eastern Europe	2013	0
	Eastern Europe	2014	0
	Eastern Europe	2015	0
	Eastern Europe	2016	0
	Eastern Europe	2017	0
	Eastern Europe	2018	0
	Eastern Europe	2019	0
	Eastern Europe	2020	0
	Eastern Europe	2021	0
	Eastern Sub-Saharan Africa	1990	5.46947
	Eastern Sub-Saharan Africa	1991	3.7458
	Eastern Sub-Saharan Africa	1992	4.4139
	Eastern Sub-Saharan Africa	1993	3.6969
	Eastern Sub-Saharan Africa	1994	3.08693
	Eastern Sub-Saharan Africa	1995	2.87302
	Eastern Sub-Saharan Africa	1996	2.49217
	Eastern Sub-Saharan Africa	1997	3.42346
	Eastern Sub-Saharan Africa	1998	2.58984
	Eastern Sub-Saharan Africa	1999	2.84035
	Eastern Sub-Saharan Africa	2000	2.22108
	Eastern Sub-Saharan Africa	2001	2.58258
	Eastern Sub-Saharan Africa	2002	3.07236
	Eastern Sub-Saharan Africa	2003	2.54398
	Eastern Sub-Saharan Africa	2004	1.85881
	Eastern Sub-Saharan Africa	2005	1.9547
	Eastern Sub-Saharan Africa	2006	1.22206
	Eastern Sub-Saharan Africa	2007	0.679347
	Eastern Sub-Saharan Africa	2008	0.770519
	Eastern Sub-Saharan Africa	2009	0.473046
	Eastern Sub-Saharan Africa	2010	0.385616
	Eastern Sub-Saharan Africa	2011	0.266464
	Eastern Sub-Saharan Africa	2012	0.23477
	Eastern Sub-Saharan Africa	2013	0.133632
	Eastern Sub-Saharan Africa	2014	0.155965
	Eastern Sub-Saharan Africa	2015	0.0843739
	Eastern Sub-Saharan Africa	2016	0.0528916
	Eastern Sub-Saharan Africa	2017	0.0295124
	Eastern Sub-Saharan Africa	2018	0.0244434
	Eastern Sub-Saharan Africa	2019	0.0330294
	Eastern Sub-Saharan Africa	2020	0.0582142
	Eastern Sub-Saharan Africa	2021	0.113809
	Global	1990	0.362749
	Global	1991	0.313904
	Global	1992	0.368103
	Global	1993	0.373456
	Global	1994	0.435626
	Global	1995	0.460099
	Global	1996	0.51132
	Global	1997	0.608051
	Global	1998	0.511832
	Global	1999	0.414334
	Global	2000	0.363631
	Global	2001	0.359335
	Global	2002	0.332672
	Global	2003	0.250922
	Global	2004	0.210839
	Global	2005	0.195464
	Global	2006	0.140223
	Global	2007	0.11744
	Global	2008	0.122621
	Global	2009	0.10906
	Global	2010	0.0795359
	Global	2011	0.0700768
	Global	2012	0.0738672
	Global	2013	0.0639505
	Global	2014	0.0420994
	Global	2015	0.0303602
	Global	2016	0.026904
	Global	2017	0.0207172
	Global	2018	0.0137078
	Global	2019	0.0114769
	Global	2020	0.0113271
	Global	2021	0.0132595
	High-income Asia Pacific	1990	0
	High-income Asia Pacific	1991	0
	High-income Asia Pacific	1992	0
	High-income Asia Pacific	1993	0
	High-income Asia Pacific	1994	0
	High-income Asia Pacific	1995	0
	High-income Asia Pacific	1996	0
	High-income Asia Pacific	1997	0
	High-income Asia Pacific	1998	0
	High-income Asia Pacific	1999	0
	High-income Asia Pacific	2000	0
	High-income Asia Pacific	2001	0
	High-income Asia Pacific	2002	0
	High-income Asia Pacific	2003	0
	High-income Asia Pacific	2004	0
	High-income Asia Pacific	2005	0
	High-income Asia Pacific	2006	0
	High-income Asia Pacific	2007	0
	High-income Asia Pacific	2008	0
	High-income Asia Pacific	2009	0
	High-income Asia Pacific	2010	0
	High-income Asia Pacific	2011	0
	High-income Asia Pacific	2012	0
	High-income Asia Pacific	2013	0
	High-income Asia Pacific	2014	0
	High-income Asia Pacific	2015	0
	High-income Asia Pacific	2016	0
	High-income Asia Pacific	2017	0
	High-income Asia Pacific	2018	0
	High-income Asia Pacific	2019	0
	High-income Asia Pacific	2020	0
	High-income Asia Pacific	2021	0
	High-income North America	1990	0
	High-income North America	1991	0
	High-income North America	1992	0
	High-income North America	1993	0
	High-income North America	1994	0
	High-income North America	1995	0
	High-income North America	1996	0
	High-income North America	1997	0
	High-income North America	1998	0
	High-income North America	1999	0
	High-income North America	2000	0
	High-income North America	2001	0
	High-income North America	2002	0
	High-income North America	2003	0
	High-income North America	2004	0
	High-income North America	2005	0
	High-income North America	2006	0
	High-income North America	2007	0
	High-income North America	2008	0
	High-income North America	2009	0
	High-income North America	2010	0
	High-income North America	2011	0
	High-income North America	2012	0
	High-income North America	2013	0
	High-income North America	2014	0
	High-income North America	2015	0
	High-income North America	2016	0
	High-income North America	2017	0
	High-income North America	2018	0
	High-income North America	2019	0
	High-income North America	2020	0
	High-income North America	2021	0
	North Africa and Middle East	1990	0
	North Africa and Middle East	1991	0
	North Africa and Middle East	1992	0
	North Africa and Middle East	1993	0
	North Africa and Middle East	1994	0
	North Africa and Middle East	1995	0
	North Africa and Middle East	1996	0
	North Africa and Middle East	1997	0
	North Africa and Middle East	1998	0
	North Africa and Middle East	1999	0
	North Africa and Middle East	2000	0
	North Africa and Middle East	2001	0
	North Africa and Middle East	2002	0
	North Africa and Middle East	2003	0
	North Africa and Middle East	2004	0
	North Africa and Middle East	2005	0
	North Africa and Middle East	2006	0
	North Africa and Middle East	2007	0
	North Africa and Middle East	2008	0
	North Africa and Middle East	2009	0
	North Africa and Middle East	2010	0
	North Africa and Middle East	2011	0
	North Africa and Middle East	2012	0
	North Africa and Middle East	2013	0
	North Africa and Middle East	2014	0
	North Africa and Middle East	2015	0
	North Africa and Middle East	2016	0
	North Africa and Middle East	2017	0
	North Africa and Middle East	2018	0
	North Africa and Middle East	2019	0
	North Africa and Middle East	2020	0
	North Africa and Middle East	2021	0
	Oceania	1990	0
	Oceania	1991	0
	Oceania	1992	0
	Oceania	1993	0
	Oceania	1994	0
	Oceania	1995	0
	Oceania	1996	0
	Oceania	1997	0
	Oceania	1998	0
	Oceania	1999	0
	Oceania	2000	0
	Oceania	2001	0
	Oceania	2002	0
	Oceania	2003	0
	Oceania	2004	0
	Oceania	2005	0
	Oceania	2006	0
	Oceania	2007	0
	Oceania	2008	0
	Oceania	2009	0
	Oceania	2010	0
	Oceania	2011	0
	Oceania	2012	0
	Oceania	2013	0
	Oceania	2014	0
	Oceania	2015	0
	Oceania	2016	0
	Oceania	2017	0
	Oceania	2018	0
	Oceania	2019	0
	Oceania	2020	0
	Oceania	2021	0
	South Asia	1990	0
	South Asia	1991	0
	South Asia	1992	0
	South Asia	1993	0
	South Asia	1994	0
	South Asia	1995	0
	South Asia	1996	0
	South Asia	1997	0
	South Asia	1998	0
	South Asia	1999	0
	South Asia	2000	0
	South Asia	2001	0
	South Asia	2002	0
	South Asia	2003	0
	South Asia	2004	0
	South Asia	2005	0
	South Asia	2006	0
	South Asia	2007	0
	South Asia	2008	0
	South Asia	2009	0
	South Asia	2010	0
	South Asia	2011	0
	South Asia	2012	0
	South Asia	2013	0
	South Asia	2014	0
	South Asia	2015	0
	South Asia	2016	0
	South Asia	2017	0
	South Asia	2018	0
	South Asia	2019	0
	South Asia	2020	0
	South Asia	2021	0
	Southeast Asia	1990	0
	Southeast Asia	1991	0
	Southeast Asia	1992	0
	Southeast Asia	1993	0
	Southeast Asia	1994	0
	Southeast Asia	1995	0
	Southeast Asia	1996	0
	Southeast Asia	1997	0
	Southeast Asia	1998	0
	Southeast Asia	1999	0
	Southeast Asia	2000	0
	Southeast Asia	2001	0
	Southeast Asia	2002	0
	Southeast Asia	2003	0
	Southeast Asia	2004	0
	Southeast Asia	2005	0
	Southeast Asia	2006	0
	Southeast Asia	2007	0
	Southeast Asia	2008	0
	Southeast Asia	2009	0
	Southeast Asia	2010	0
	Southeast Asia	2011	0
	Southeast Asia	2012	0
	Southeast Asia	2013	0
	Southeast Asia	2014	0
	Southeast Asia	2015	0
	Southeast Asia	2016	0
	Southeast Asia	2017	0
	Southeast Asia	2018	0
	Southeast Asia	2019	0
	Southeast Asia	2020	0
	Southeast Asia	2021	0
	Southern Latin America	1990	0
	Southern Latin America	1991	0
	Southern Latin America	1992	0
	Southern Latin America	1993	0
	Southern Latin America	1994	0
	Southern Latin America	1995	0
	Southern Latin America	1996	0
	Southern Latin America	1997	0
	Southern Latin America	1998	0
	Southern Latin America	1999	0
	Southern Latin America	2000	0
	Southern Latin America	2001	0
	Southern Latin America	2002	0
	Southern Latin America	2003	0
	Southern Latin America	2004	0
	Southern Latin America	2005	0
	Southern Latin America	2006	0
	Southern Latin America	2007	0
	Southern Latin America	2008	0
	Southern Latin America	2009	0
	Southern Latin America	2010	0
	Southern Latin America	2011	0
	Southern Latin America	2012	0
	Southern Latin America	2013	0
	Southern Latin America	2014	0
	Southern Latin America	2015	0
	Southern Latin America	2016	0
	Southern Latin America	2017	0
	Southern Latin America	2018	0
	Southern Latin America	2019	0
	Southern Latin America	2020	0
	Southern Latin America	2021	0
	Southern Sub-Saharan Africa	1990	0
	Southern Sub-Saharan Africa	1991	0
	Southern Sub-Saharan Africa	1992	0
	Southern Sub-Saharan Africa	1993	0
	Southern Sub-Saharan Africa	1994	0.00602635
	Southern Sub-Saharan Africa	1995	0
	Southern Sub-Saharan Africa	1996	0
	Southern Sub-Saharan Africa	1997	0.0417103
	Southern Sub-Saharan Africa	1998	0
	Southern Sub-Saharan Africa	1999	0
	Southern Sub-Saharan Africa	2000	0
	Southern Sub-Saharan Africa	2001	0
	Southern Sub-Saharan Africa	2002	0
	Southern Sub-Saharan Africa	2003	0
	Southern Sub-Saharan Africa	2004	0
	Southern Sub-Saharan Africa	2005	0.0119252
	Southern Sub-Saharan Africa	2006	0
	Southern Sub-Saharan Africa	2007	0
	Southern Sub-Saharan Africa	2008	0
	Southern Sub-Saharan Africa	2009	0.010076
	Southern Sub-Saharan Africa	2010	0.00703547
	Southern Sub-Saharan Africa	2011	0.0154035
	Southern Sub-Saharan Africa	2012	0.0307859
	Southern Sub-Saharan Africa	2013	0.00366988
	Southern Sub-Saharan Africa	2014	0.00975598
	Southern Sub-Saharan Africa	2015	0.0106775
	Southern Sub-Saharan Africa	2016	0.00340166
	Southern Sub-Saharan Africa	2017	0.00314529
	Southern Sub-Saharan Africa	2018	0
	Southern Sub-Saharan Africa	2019	0
	Southern Sub-Saharan Africa	2020	0
	Southern Sub-Saharan Africa	2021	0
	Tropical Latin America	1990	0
	Tropical Latin America	1991	0
	Tropical Latin America	1992	0
	Tropical Latin America	1993	0
	Tropical Latin America	1994	0
	Tropical Latin America	1995	0
	Tropical Latin America	1996	0
	Tropical Latin America	1997	0
	Tropical Latin America	1998	0
	Tropical Latin America	1999	0
	Tropical Latin America	2000	0
	Tropical Latin America	2001	0
	Tropical Latin America	2002	0
	Tropical Latin America	2003	0
	Tropical Latin America	2004	0
	Tropical Latin America	2005	0
	Tropical Latin America	2006	0
	Tropical Latin America	2007	0
	Tropical Latin America	2008	0
	Tropical Latin America	2009	0
	Tropical Latin America	2010	0
	Tropical Latin America	2011	0
	Tropical Latin America	2012	0
	Tropical Latin America	2013	0
	Tropical Latin America	2014	0
	Tropical Latin America	2015	0
	Tropical Latin America	2016	0
	Tropical Latin America	2017	0
	Tropical Latin America	2018	0
	Tropical Latin America	2019	0
	Tropical Latin America	2020	0
	Tropical Latin America	2021	0
	Western Europe	1990	0
	Western Europe	1991	0
	Western Europe	1992	0
	Western Europe	1993	0
	Western Europe	1994	0
	Western Europe	1995	0
	Western Europe	1996	0
	Western Europe	1997	0
	Western Europe	1998	0
	Western Europe	1999	0
	Western Europe	2000	0
	Western Europe	2001	0.00018853
	Western Europe	2002	0
	Western Europe	2003	0
	Western Europe	2004	0
	Western Europe	2005	0
	Western Europe	2006	0
	Western Europe	2007	0
	Western Europe	2008	0
	Western Europe	2009	0
	Western Europe	2010	0
	Western Europe	2011	0
	Western Europe	2012	0
	Western Europe	2013	0
	Western Europe	2014	0
	Western Europe	2015	0
	Western Europe	2016	0
	Western Europe	2017	0
	Western Europe	2018	0
	Western Europe	2019	0
	Western Europe	2020	0
	Western Europe	2021	0
	Western Sub-Saharan Africa	1990	0.878121
	Western Sub-Saharan Africa	1991	1.31499
	Western Sub-Saharan Africa	1992	1.17194
	Western Sub-Saharan Africa	1993	0.726884
	Western Sub-Saharan Africa	1994	1.01758
	Western Sub-Saharan Africa	1995	1.36415
	Western Sub-Saharan Africa	1996	0.883661
	Western Sub-Saharan Africa	1997	0.795776
	Western Sub-Saharan Africa	1998	0.636073
	Western Sub-Saharan Africa	1999	0.47089
	Western Sub-Saharan Africa	2000	0.420224
	Western Sub-Saharan Africa	2001	0.40902
	Western Sub-Saharan Africa	2002	0.667614
	Western Sub-Saharan Africa	2003	0.408201
	Western Sub-Saharan Africa	2004	0.484952
	Western Sub-Saharan Africa	2005	0.286107
	Western Sub-Saharan Africa	2006	0.243123
	Western Sub-Saharan Africa	2007	0.163118
	Western Sub-Saharan Africa	2008	0.237368
	Western Sub-Saharan Africa	2009	0.350257
	Western Sub-Saharan Africa	2010	0.207679
	Western Sub-Saharan Africa	2011	0.208622
	Western Sub-Saharan Africa	2012	0.179974
	Western Sub-Saharan Africa	2013	0.185371
	Western Sub-Saharan Africa	2014	0.0866065
	Western Sub-Saharan Africa	2015	0.0673992
	Western Sub-Saharan Africa	2016	0.144763
	Western Sub-Saharan Africa	2017	0.166117
	Western Sub-Saharan Africa	2018	0.0867115
	Western Sub-Saharan Africa	2019	0.0831921
	Western Sub-Saharan Africa	2020	0.0815688
	Western Sub-Saharan Africa	2021	0.0806956
Age-standardized DALYs rate	Andean Latin America	1990	0
	Andean Latin America	1991	0
	Andean Latin America	1992	0
	Andean Latin America	1993	0
	Andean Latin America	1994	0
	Andean Latin America	1995	0
	Andean Latin America	1996	0
	Andean Latin America	1997	0
	Andean Latin America	1998	0
	Andean Latin America	1999	0
	Andean Latin America	2000	0
	Andean Latin America	2001	0
	Andean Latin America	2002	0
	Andean Latin America	2003	0
	Andean Latin America	2004	0
	Andean Latin America	2005	0
	Andean Latin America	2006	0
	Andean Latin America	2007	0
	Andean Latin America	2008	0
	Andean Latin America	2009	0
	Andean Latin America	2010	0
	Andean Latin America	2011	0
	Andean Latin America	2012	0
	Andean Latin America	2013	0
	Andean Latin America	2014	0
	Andean Latin America	2015	0
	Andean Latin America	2016	0
	Andean Latin America	2017	0
	Andean Latin America	2018	0
	Andean Latin America	2019	0
	Andean Latin America	2020	0
	Andean Latin America	2021	0
	Australasia	1990	0
	Australasia	1991	0
	Australasia	1992	0
	Australasia	1993	0
	Australasia	1994	0
	Australasia	1995	0
	Australasia	1996	0
	Australasia	1997	0
	Australasia	1998	0
	Australasia	1999	0
	Australasia	2000	0
	Australasia	2001	0
	Australasia	2002	0
	Australasia	2003	0
	Australasia	2004	0
	Australasia	2005	0
	Australasia	2006	0
	Australasia	2007	0.0874892
	Australasia	2008	0
	Australasia	2009	0
	Australasia	2010	0
	Australasia	2011	0
	Australasia	2012	0
	Australasia	2013	0
	Australasia	2014	0
	Australasia	2015	0
	Australasia	2016	0
	Australasia	2017	0
	Australasia	2018	0
	Australasia	2019	0
	Australasia	2020	0
	Australasia	2021	0
	Caribbean	1990	0
	Caribbean	1991	0
	Caribbean	1992	0
	Caribbean	1993	0
	Caribbean	1994	0
	Caribbean	1995	0
	Caribbean	1996	0
	Caribbean	1997	0
	Caribbean	1998	0
	Caribbean	1999	0
	Caribbean	2000	0
	Caribbean	2001	0
	Caribbean	2002	0
	Caribbean	2003	0
	Caribbean	2004	0
	Caribbean	2005	0
	Caribbean	2006	0
	Caribbean	2007	0
	Caribbean	2008	0
	Caribbean	2009	0
	Caribbean	2010	0
	Caribbean	2011	0
	Caribbean	2012	0
	Caribbean	2013	0
	Caribbean	2014	0
	Caribbean	2015	0
	Caribbean	2016	0
	Caribbean	2017	0
	Caribbean	2018	0
	Caribbean	2019	0
	Caribbean	2020	0
	Caribbean	2021	0
	Central Asia	1990	0
	Central Asia	1991	0
	Central Asia	1992	0
	Central Asia	1993	0
	Central Asia	1994	0
	Central Asia	1995	0
	Central Asia	1996	0
	Central Asia	1997	0
	Central Asia	1998	0
	Central Asia	1999	0
	Central Asia	2000	0
	Central Asia	2001	0
	Central Asia	2002	0
	Central Asia	2003	0
	Central Asia	2004	0
	Central Asia	2005	0
	Central Asia	2006	0
	Central Asia	2007	0
	Central Asia	2008	0
	Central Asia	2009	0
	Central Asia	2010	0
	Central Asia	2011	0
	Central Asia	2012	0
	Central Asia	2013	0
	Central Asia	2014	0
	Central Asia	2015	0
	Central Asia	2016	0
	Central Asia	2017	0
	Central Asia	2018	0
	Central Asia	2019	0
	Central Asia	2020	0
	Central Asia	2021	0
	Central Europe	1990	0
	Central Europe	1991	0
	Central Europe	1992	0
	Central Europe	1993	0
	Central Europe	1994	0
	Central Europe	1995	0
	Central Europe	1996	0
	Central Europe	1997	0
	Central Europe	1998	0
	Central Europe	1999	0
	Central Europe	2000	0
	Central Europe	2001	0
	Central Europe	2002	0
	Central Europe	2003	0
	Central Europe	2004	0
	Central Europe	2005	0
	Central Europe	2006	0
	Central Europe	2007	0
	Central Europe	2008	0
	Central Europe	2009	0
	Central Europe	2010	0
	Central Europe	2011	0
	Central Europe	2012	0
	Central Europe	2013	0
	Central Europe	2014	0
	Central Europe	2015	0
	Central Europe	2016	0
	Central Europe	2017	0
	Central Europe	2018	0
	Central Europe	2019	0
	Central Europe	2020	0
	Central Europe	2021	0
	Central Latin America	1990	0
	Central Latin America	1991	0
	Central Latin America	1992	0
	Central Latin America	1993	0
	Central Latin America	1994	0
	Central Latin America	1995	0
	Central Latin America	1996	0
	Central Latin America	1997	0
	Central Latin America	1998	0
	Central Latin America	1999	0
	Central Latin America	2000	0
	Central Latin America	2001	0
	Central Latin America	2002	0
	Central Latin America	2003	0
	Central Latin America	2004	0
	Central Latin America	2005	0.0599549
	Central Latin America	2006	0
	Central Latin America	2007	0
	Central Latin America	2008	0
	Central Latin America	2009	0
	Central Latin America	2010	0
	Central Latin America	2011	0
	Central Latin America	2012	0
	Central Latin America	2013	0
	Central Latin America	2014	0
	Central Latin America	2015	0
	Central Latin America	2016	0
	Central Latin America	2017	0
	Central Latin America	2018	0
	Central Latin America	2019	0
	Central Latin America	2020	0
	Central Latin America	2021	0
	Central Sub-Saharan Africa	1990	1181.12
	Central Sub-Saharan Africa	1991	1071.28
	Central Sub-Saharan Africa	1992	1293.75
	Central Sub-Saharan Africa	1993	1497.64
	Central Sub-Saharan Africa	1994	1877.76
	Central Sub-Saharan Africa	1995	1964.96
	Central Sub-Saharan Africa	1996	2363.23
	Central Sub-Saharan Africa	1997	2718.73
	Central Sub-Saharan Africa	1998	2307.19
	Central Sub-Saharan Africa	1999	1724.55
	Central Sub-Saharan Africa	2000	1527.73
	Central Sub-Saharan Africa	2001	1421.71
	Central Sub-Saharan Africa	2002	1127.83
	Central Sub-Saharan Africa	2003	807.736
	Central Sub-Saharan Africa	2004	677.294
	Central Sub-Saharan Africa	2005	599.862
	Central Sub-Saharan Africa	2006	441.337
	Central Sub-Saharan Africa	2007	424.889
	Central Sub-Saharan Africa	2008	409.876
	Central Sub-Saharan Africa	2009	364.761
	Central Sub-Saharan Africa	2010	261.092
	Central Sub-Saharan Africa	2011	230.857
	Central Sub-Saharan Africa	2012	250.598
	Central Sub-Saharan Africa	2013	217.733
	Central Sub-Saharan Africa	2014	134.116
	Central Sub-Saharan Africa	2015	97.8754
	Central Sub-Saharan Africa	2016	73.2054
	Central Sub-Saharan Africa	2017	46.6861
	Central Sub-Saharan Africa	2018	33.2152
	Central Sub-Saharan Africa	2019	22.9277
	Central Sub-Saharan Africa	2020	17.6215
	Central Sub-Saharan Africa	2021	15.0444
	East Asia	1990	0
	East Asia	1991	0
	East Asia	1992	0
	East Asia	1993	0
	East Asia	1994	0
	East Asia	1995	0
	East Asia	1996	0
	East Asia	1997	0
	East Asia	1998	0
	East Asia	1999	0
	East Asia	2000	0
	East Asia	2001	0
	East Asia	2002	0
	East Asia	2003	0
	East Asia	2004	0
	East Asia	2005	0
	East Asia	2006	0
	East Asia	2007	0
	East Asia	2008	0
	East Asia	2009	0
	East Asia	2010	0
	East Asia	2011	0
	East Asia	2012	0
	East Asia	2013	0
	East Asia	2014	0
	East Asia	2015	0
	East Asia	2016	0
	East Asia	2017	0
	East Asia	2018	0
	East Asia	2019	0
	East Asia	2020	0
	East Asia	2021	0
	Eastern Europe	1990	0
	Eastern Europe	1991	0
	Eastern Europe	1992	0
	Eastern Europe	1993	0
	Eastern Europe	1994	0
	Eastern Europe	1995	0
	Eastern Europe	1996	0
	Eastern Europe	1997	0
	Eastern Europe	1998	0
	Eastern Europe	1999	0
	Eastern Europe	2000	0
	Eastern Europe	2001	0
	Eastern Europe	2002	0
	Eastern Europe	2003	0
	Eastern Europe	2004	0
	Eastern Europe	2005	0
	Eastern Europe	2006	0
	Eastern Europe	2007	0
	Eastern Europe	2008	0
	Eastern Europe	2009	0
	Eastern Europe	2010	0
	Eastern Europe	2011	0
	Eastern Europe	2012	0
	Eastern Europe	2013	0
	Eastern Europe	2014	0
	Eastern Europe	2015	0
	Eastern Europe	2016	0
	Eastern Europe	2017	0
	Eastern Europe	2018	0
	Eastern Europe	2019	0
	Eastern Europe	2020	0
	Eastern Europe	2021	0
	Eastern Sub-Saharan Africa	1990	261.793
	Eastern Sub-Saharan Africa	1991	182.732
	Eastern Sub-Saharan Africa	1992	214.95
	Eastern Sub-Saharan Africa	1993	181.081
	Eastern Sub-Saharan Africa	1994	152.731
	Eastern Sub-Saharan Africa	1995	142.613
	Eastern Sub-Saharan Africa	1996	124.473
	Eastern Sub-Saharan Africa	1997	169.631
	Eastern Sub-Saharan Africa	1998	129.189
	Eastern Sub-Saharan Africa	1999	141.7
	Eastern Sub-Saharan Africa	2000	111.533
	Eastern Sub-Saharan Africa	2001	128.164
	Eastern Sub-Saharan Africa	2002	151.944
	Eastern Sub-Saharan Africa	2003	127.117
	Eastern Sub-Saharan Africa	2004	93.8044
	Eastern Sub-Saharan Africa	2005	98.5947
	Eastern Sub-Saharan Africa	2006	62.211
	Eastern Sub-Saharan Africa	2007	34.7087
	Eastern Sub-Saharan Africa	2008	39.3122
	Eastern Sub-Saharan Africa	2009	24.1809
	Eastern Sub-Saharan Africa	2010	19.7711
	Eastern Sub-Saharan Africa	2011	13.6409
	Eastern Sub-Saharan Africa	2012	11.9792
	Eastern Sub-Saharan Africa	2013	6.87135
	Eastern Sub-Saharan Africa	2014	8.0561
	Eastern Sub-Saharan Africa	2015	4.34407
	Eastern Sub-Saharan Africa	2016	2.72441
	Eastern Sub-Saharan Africa	2017	1.53315
	Eastern Sub-Saharan Africa	2018	1.26342
	Eastern Sub-Saharan Africa	2019	1.70053
	Eastern Sub-Saharan Africa	2020	2.9865
	Eastern Sub-Saharan Africa	2021	5.77505
	Global	1990	19.8775
	Global	1991	17.4137
	Global	1992	20.4828
	Global	1993	20.7748
	Global	1994	24.1255
	Global	1995	25.5669
	Global	1996	28.3826
	Global	1997	33.6227
	Global	1998	28.411
	Global	1999	23.1967
	Global	2000	20.4648
	Global	2001	20.2392
	Global	2002	18.8496
	Global	2003	14.3393
	Global	2004	12.0824
	Global	2005	11.2496
	Global	2006	8.12554
	Global	2007	6.77878
	Global	2008	7.10208
	Global	2009	6.32182
	Global	2010	4.64039
	Global	2011	4.09075
	Global	2012	4.304
	Global	2013	3.73161
	Global	2014	2.4782
	Global	2015	1.78827
	Global	2016	1.58777
	Global	2017	1.2278
	Global	2018	0.812458
	Global	2019	0.682469
	Global	2020	0.676762
	Global	2021	0.793205
	High-income Asia Pacific	1990	0
	High-income Asia Pacific	1991	0
	High-income Asia Pacific	1992	0
	High-income Asia Pacific	1993	0
	High-income Asia Pacific	1994	0
	High-income Asia Pacific	1995	0
	High-income Asia Pacific	1996	0
	High-income Asia Pacific	1997	0
	High-income Asia Pacific	1998	0
	High-income Asia Pacific	1999	0
	High-income Asia Pacific	2000	0
	High-income Asia Pacific	2001	0
	High-income Asia Pacific	2002	0
	High-income Asia Pacific	2003	0
	High-income Asia Pacific	2004	0
	High-income Asia Pacific	2005	0
	High-income Asia Pacific	2006	0
	High-income Asia Pacific	2007	0
	High-income Asia Pacific	2008	0
	High-income Asia Pacific	2009	0
	High-income Asia Pacific	2010	0
	High-income Asia Pacific	2011	0
	High-income Asia Pacific	2012	0
	High-income Asia Pacific	2013	0
	High-income Asia Pacific	2014	0
	High-income Asia Pacific	2015	0
	High-income Asia Pacific	2016	0
	High-income Asia Pacific	2017	0
	High-income Asia Pacific	2018	0
	High-income Asia Pacific	2019	0
	High-income Asia Pacific	2020	0
	High-income Asia Pacific	2021	0
	High-income North America	1990	0
	High-income North America	1991	0
	High-income North America	1992	0
	High-income North America	1993	0
	High-income North America	1994	0
	High-income North America	1995	0
	High-income North America	1996	0
	High-income North America	1997	0
	High-income North America	1998	0
	High-income North America	1999	0
	High-income North America	2000	0
	High-income North America	2001	0
	High-income North America	2002	0
	High-income North America	2003	0
	High-income North America	2004	0
	High-income North America	2005	0
	High-income North America	2006	0
	High-income North America	2007	0
	High-income North America	2008	0
	High-income North America	2009	0
	High-income North America	2010	0
	High-income North America	2011	0
	High-income North America	2012	0
	High-income North America	2013	0
	High-income North America	2014	0
	High-income North America	2015	0
	High-income North America	2016	0
	High-income North America	2017	0
	High-income North America	2018	0
	High-income North America	2019	0
	High-income North America	2020	0
	High-income North America	2021	0
	North Africa and Middle East	1990	0
	North Africa and Middle East	1991	0
	North Africa and Middle East	1992	0
	North Africa and Middle East	1993	0
	North Africa and Middle East	1994	0
	North Africa and Middle East	1995	0
	North Africa and Middle East	1996	0
	North Africa and Middle East	1997	0
	North Africa and Middle East	1998	0
	North Africa and Middle East	1999	0
	North Africa and Middle East	2000	0
	North Africa and Middle East	2001	0
	North Africa and Middle East	2002	0
	North Africa and Middle East	2003	0
	North Africa and Middle East	2004	0
	North Africa and Middle East	2005	0
	North Africa and Middle East	2006	0
	North Africa and Middle East	2007	0
	North Africa and Middle East	2008	0
	North Africa and Middle East	2009	0
	North Africa and Middle East	2010	0
	North Africa and Middle East	2011	0
	North Africa and Middle East	2012	0
	North Africa and Middle East	2013	0
	North Africa and Middle East	2014	0
	North Africa and Middle East	2015	0
	North Africa and Middle East	2016	0
	North Africa and Middle East	2017	0
	North Africa and Middle East	2018	0
	North Africa and Middle East	2019	0
	North Africa and Middle East	2020	0
	North Africa and Middle East	2021	0
	Oceania	1990	0
	Oceania	1991	0
	Oceania	1992	0
	Oceania	1993	0
	Oceania	1994	0
	Oceania	1995	0
	Oceania	1996	0
	Oceania	1997	0
	Oceania	1998	0
	Oceania	1999	0
	Oceania	2000	0
	Oceania	2001	0
	Oceania	2002	0
	Oceania	2003	0
	Oceania	2004	0
	Oceania	2005	0
	Oceania	2006	0
	Oceania	2007	0
	Oceania	2008	0
	Oceania	2009	0
	Oceania	2010	0
	Oceania	2011	0
	Oceania	2012	0
	Oceania	2013	0
	Oceania	2014	0
	Oceania	2015	0
	Oceania	2016	0
	Oceania	2017	0
	Oceania	2018	0
	Oceania	2019	0
	Oceania	2020	0
	Oceania	2021	0
	South Asia	1990	0
	South Asia	1991	0
	South Asia	1992	0
	South Asia	1993	0
	South Asia	1994	0
	South Asia	1995	0
	South Asia	1996	0
	South Asia	1997	0
	South Asia	1998	0
	South Asia	1999	0
	South Asia	2000	0
	South Asia	2001	0
	South Asia	2002	0
	South Asia	2003	0
	South Asia	2004	0
	South Asia	2005	0
	South Asia	2006	0
	South Asia	2007	0
	South Asia	2008	0
	South Asia	2009	0
	South Asia	2010	0
	South Asia	2011	0
	South Asia	2012	0
	South Asia	2013	0
	South Asia	2014	0
	South Asia	2015	0
	South Asia	2016	0
	South Asia	2017	0
	South Asia	2018	0
	South Asia	2019	0
	South Asia	2020	0
	South Asia	2021	0
	Southeast Asia	1990	0
	Southeast Asia	1991	0
	Southeast Asia	1992	0
	Southeast Asia	1993	0
	Southeast Asia	1994	0
	Southeast Asia	1995	0
	Southeast Asia	1996	0
	Southeast Asia	1997	0
	Southeast Asia	1998	0
	Southeast Asia	1999	0
	Southeast Asia	2000	0
	Southeast Asia	2001	0
	Southeast Asia	2002	0
	Southeast Asia	2003	0
	Southeast Asia	2004	0
	Southeast Asia	2005	0
	Southeast Asia	2006	0
	Southeast Asia	2007	0
	Southeast Asia	2008	0
	Southeast Asia	2009	0
	Southeast Asia	2010	0
	Southeast Asia	2011	0
	Southeast Asia	2012	0
	Southeast Asia	2013	0
	Southeast Asia	2014	0
	Southeast Asia	2015	0
	Southeast Asia	2016	0
	Southeast Asia	2017	0
	Southeast Asia	2018	0
	Southeast Asia	2019	0
	Southeast Asia	2020	0
	Southeast Asia	2021	0
	Southern Latin America	1990	0
	Southern Latin America	1991	0
	Southern Latin America	1992	0
	Southern Latin America	1993	0
	Southern Latin America	1994	0
	Southern Latin America	1995	0
	Southern Latin America	1996	0
	Southern Latin America	1997	0
	Southern Latin America	1998	0
	Southern Latin America	1999	0
	Southern Latin America	2000	0
	Southern Latin America	2001	0
	Southern Latin America	2002	0
	Southern Latin America	2003	0
	Southern Latin America	2004	0
	Southern Latin America	2005	0
	Southern Latin America	2006	0
	Southern Latin America	2007	0
	Southern Latin America	2008	0
	Southern Latin America	2009	0
	Southern Latin America	2010	0
	Southern Latin America	2011	0
	Southern Latin America	2012	0
	Southern Latin America	2013	0
	Southern Latin America	2014	0
	Southern Latin America	2015	0
	Southern Latin America	2016	0
	Southern Latin America	2017	0
	Southern Latin America	2018	0
	Southern Latin America	2019	0
	Southern Latin America	2020	0
	Southern Latin America	2021	0
	Southern Sub-Saharan Africa	1990	0
	Southern Sub-Saharan Africa	1991	0
	Southern Sub-Saharan Africa	1992	0
	Southern Sub-Saharan Africa	1993	0
	Southern Sub-Saharan Africa	1994	0.31374
	Southern Sub-Saharan Africa	1995	0
	Southern Sub-Saharan Africa	1996	0
	Southern Sub-Saharan Africa	1997	2.08899
	Southern Sub-Saharan Africa	1998	0
	Southern Sub-Saharan Africa	1999	0
	Southern Sub-Saharan Africa	2000	0
	Southern Sub-Saharan Africa	2001	0.000167004
	Southern Sub-Saharan Africa	2002	0.000559362
	Southern Sub-Saharan Africa	2003	0.00102036
[truncated: 114 more rows]
