# Supplementary material for: Global Epidemiology of Vector-Borne Parasitic Diseases: Burden, Trends, Disparities, and Forecasts (1990–2036)
Source: Pathogens. 2025 Aug 25;14(9):844. doi: 10.3390/pathogens14090844 (PMC12472468; doi:10.3390/pathogens14090844)
Supplement: Supplementary file 1 [file pathogens-14-00844-s001.zip › Table S14.xlsx]

## Sheet: Sheet1
Table S14 The ASPR, ASDR and age-standardized DALYs rate of Chagas disease from 1990 to 2021 by SDI regions
Measure	Location	Year	Val
ASPR	Andean Latin America	1990	3328.06
	Andean Latin America	1991	3109.78
	Andean Latin America	1992	2909.14
	Andean Latin America	1993	2733.62
	Andean Latin America	1994	2589.91
	Andean Latin America	1995	2484.89
	Andean Latin America	1996	2407.36
	Andean Latin America	1997	2339.67
	Andean Latin America	1998	2279.8
	Andean Latin America	1999	2225.28
	Andean Latin America	2000	2173.77
	Andean Latin America	2001	2125.69
	Andean Latin America	2002	2081.34
	Andean Latin America	2003	2039.13
	Andean Latin America	2004	1997.31
	Andean Latin America	2005	1954.01
	Andean Latin America	2006	1908.52
	Andean Latin America	2007	1861.56
	Andean Latin America	2008	1813.78
	Andean Latin America	2009	1765.62
	Andean Latin America	2010	1717.34
	Andean Latin America	2011	1667.32
	Andean Latin America	2012	1614.79
	Andean Latin America	2013	1561.14
	Andean Latin America	2014	1510.37
	Andean Latin America	2015	1464.79
	Andean Latin America	2016	1423.79
	Andean Latin America	2017	1382.48
	Andean Latin America	2018	1338.92
	Andean Latin America	2019	1292.17
	Andean Latin America	2020	1232.41
	Andean Latin America	2021	1224.55
	Australasia	1990	11.0474
	Australasia	1991	10.4716
	Australasia	1992	9.91728
	Australasia	1993	9.39541
	Australasia	1994	8.91658
	Australasia	1995	8.49131
	Australasia	1996	8.09807
	Australasia	1997	7.71799
	Australasia	1998	7.36317
	Australasia	1999	7.04297
	Australasia	2000	6.76371
	Australasia	2001	6.49196
	Australasia	2002	6.2029
	Australasia	2003	5.92752
	Australasia	2004	5.70714
	Australasia	2005	5.57378
	Australasia	2006	5.49929
	Australasia	2007	5.43587
	Australasia	2008	5.38124
	Australasia	2009	5.33298
	Australasia	2010	5.28872
	Australasia	2011	5.23154
	Australasia	2012	5.1538
	Australasia	2013	5.06684
	Australasia	2014	4.9822
	Australasia	2015	4.91377
	Australasia	2016	4.84195
	Australasia	2017	4.7543
	Australasia	2018	4.6759
	Australasia	2019	4.63012
	Australasia	2020	4.6339
	Australasia	2021	4.62216
	Caribbean	1990	6.75358
	Caribbean	1991	6.14892
	Caribbean	1992	5.59266
	Caribbean	1993	5.11493
	Caribbean	1994	4.74385
	Caribbean	1995	4.50522
	Caribbean	1996	4.35674
	Caribbean	1997	4.22637
	Caribbean	1998	4.1102
	Caribbean	1999	4.00264
	Caribbean	2000	3.89737
	Caribbean	2001	3.78776
	Caribbean	2002	3.67153
	Caribbean	2003	3.55657
	Caribbean	2004	3.4498
	Caribbean	2005	3.35882
	Caribbean	2006	3.281
	Caribbean	2007	3.20619
	Caribbean	2008	3.13595
	Caribbean	2009	3.07028
	Caribbean	2010	3.01396
	Caribbean	2011	2.96175
	Caribbean	2012	2.90925
	Caribbean	2013	2.86284
	Caribbean	2014	2.82385
	Caribbean	2015	2.79438
	Caribbean	2016	2.79338
	Caribbean	2017	2.83328
	Caribbean	2018	2.91669
	Caribbean	2019	3.05212
	Caribbean	2020	3.33173
	Caribbean	2021	3.72514
	Central Asia	1990	0
	Central Asia	1991	0
	Central Asia	1992	0
	Central Asia	1993	0
	Central Asia	1994	0
	Central Asia	1995	0
	Central Asia	1996	0
	Central Asia	1997	0
	Central Asia	1998	0
	Central Asia	1999	0
	Central Asia	2000	0
	Central Asia	2001	0
	Central Asia	2002	0
	Central Asia	2003	0
	Central Asia	2004	0
	Central Asia	2005	0
	Central Asia	2006	0
	Central Asia	2007	0
	Central Asia	2008	0
	Central Asia	2009	0
	Central Asia	2010	0
	Central Asia	2011	0
	Central Asia	2012	0
	Central Asia	2013	0
	Central Asia	2014	0
	Central Asia	2015	0
	Central Asia	2016	0
	Central Asia	2017	0
	Central Asia	2018	0
	Central Asia	2019	0
	Central Asia	2020	0
	Central Asia	2021	0
	Central Europe	1990	0
	Central Europe	1991	0
	Central Europe	1992	0
	Central Europe	1993	0
	Central Europe	1994	0
	Central Europe	1995	0
	Central Europe	1996	0
	Central Europe	1997	0
	Central Europe	1998	0
	Central Europe	1999	0
	Central Europe	2000	0
	Central Europe	2001	0
	Central Europe	2002	0
	Central Europe	2003	0
	Central Europe	2004	0
	Central Europe	2005	0
	Central Europe	2006	0
	Central Europe	2007	0
	Central Europe	2008	0
	Central Europe	2009	0
	Central Europe	2010	0
	Central Europe	2011	1.57114e-05
	Central Europe	2012	5.60889e-05
	Central Europe	2013	0.000108842
	Central Europe	2014	0.000165038
	Central Europe	2015	0.000217728
	Central Europe	2016	0.000433528
	Central Europe	2017	0.000935029
	Central Europe	2018	0.00165049
	Central Europe	2019	0.00250783
	Central Europe	2020	0.00437578
	Central Europe	2021	0.00767443
	Central Latin America	1990	1516.23
	Central Latin America	1991	1409.56
	Central Latin America	1992	1311.67
	Central Latin America	1993	1229.39
	Central Latin America	1994	1169.58
	Central Latin America	1995	1139.16
	Central Latin America	1996	1127.12
	Central Latin America	1997	1117.27
	Central Latin America	1998	1108.73
	Central Latin America	1999	1100.63
	Central Latin America	2000	1092.33
	Central Latin America	2001	1063.42
	Central Latin America	2002	1006.71
	Central Latin America	2003	941.353
	Central Latin America	2004	886.475
	Central Latin America	2005	861.122
	Central Latin America	2006	856.073
	Central Latin America	2007	849.918
	Central Latin America	2008	843.355
	Central Latin America	2009	837.134
	Central Latin America	2010	832.029
	Central Latin America	2011	828.508
	Central Latin America	2012	826.19
	Central Latin America	2013	824.609
	Central Latin America	2014	823.23
	Central Latin America	2015	821.561
	Central Latin America	2016	819.774
	Central Latin America	2017	817.828
	Central Latin America	2018	813.331
	Central Latin America	2019	805.963
	Central Latin America	2020	794.977
	Central Latin America	2021	791.032
	Central Sub-Saharan Africa	1990	0
	Central Sub-Saharan Africa	1991	0
	Central Sub-Saharan Africa	1992	0
	Central Sub-Saharan Africa	1993	0
	Central Sub-Saharan Africa	1994	0
	Central Sub-Saharan Africa	1995	0
	Central Sub-Saharan Africa	1996	0
	Central Sub-Saharan Africa	1997	0
	Central Sub-Saharan Africa	1998	0
	Central Sub-Saharan Africa	1999	0
	Central Sub-Saharan Africa	2000	0
	Central Sub-Saharan Africa	2001	0
	Central Sub-Saharan Africa	2002	0
	Central Sub-Saharan Africa	2003	0
	Central Sub-Saharan Africa	2004	0
	Central Sub-Saharan Africa	2005	0
	Central Sub-Saharan Africa	2006	0
	Central Sub-Saharan Africa	2007	0
	Central Sub-Saharan Africa	2008	0
	Central Sub-Saharan Africa	2009	0
	Central Sub-Saharan Africa	2010	0
	Central Sub-Saharan Africa	2011	0
	Central Sub-Saharan Africa	2012	0
	Central Sub-Saharan Africa	2013	0
	Central Sub-Saharan Africa	2014	0
	Central Sub-Saharan Africa	2015	0
	Central Sub-Saharan Africa	2016	0
	Central Sub-Saharan Africa	2017	0
	Central Sub-Saharan Africa	2018	0
	Central Sub-Saharan Africa	2019	0
	Central Sub-Saharan Africa	2020	0
	Central Sub-Saharan Africa	2021	0
	East Asia	1990	0
	East Asia	1991	0
	East Asia	1992	0
	East Asia	1993	0
	East Asia	1994	0
	East Asia	1995	0
	East Asia	1996	0
	East Asia	1997	0
	East Asia	1998	0
	East Asia	1999	0
	East Asia	2000	0
	East Asia	2001	0
	East Asia	2002	0
	East Asia	2003	0
	East Asia	2004	0
	East Asia	2005	0
	East Asia	2006	0
	East Asia	2007	0
	East Asia	2008	0
	East Asia	2009	0
	East Asia	2010	0
	East Asia	2011	0
	East Asia	2012	0
	East Asia	2013	0
	East Asia	2014	0
	East Asia	2015	0
	East Asia	2016	0
	East Asia	2017	0
	East Asia	2018	0
	East Asia	2019	0
	East Asia	2020	0
	East Asia	2021	0
	Eastern Europe	1990	0
	Eastern Europe	1991	0
	Eastern Europe	1992	0
	Eastern Europe	1993	0
	Eastern Europe	1994	0
	Eastern Europe	1995	0
	Eastern Europe	1996	0
	Eastern Europe	1997	0
	Eastern Europe	1998	0
	Eastern Europe	1999	0
	Eastern Europe	2000	0
	Eastern Europe	2001	0
	Eastern Europe	2002	0
	Eastern Europe	2003	0
	Eastern Europe	2004	0
	Eastern Europe	2005	0
	Eastern Europe	2006	0
	Eastern Europe	2007	0
	Eastern Europe	2008	0
	Eastern Europe	2009	0
	Eastern Europe	2010	0
	Eastern Europe	2011	0
	Eastern Europe	2012	0
	Eastern Europe	2013	0
	Eastern Europe	2014	0
	Eastern Europe	2015	0
	Eastern Europe	2016	0
	Eastern Europe	2017	0
	Eastern Europe	2018	0
	Eastern Europe	2019	0
	Eastern Europe	2020	0
	Eastern Europe	2021	0
	Eastern Sub-Saharan Africa	1990	0
	Eastern Sub-Saharan Africa	1991	0
	Eastern Sub-Saharan Africa	1992	0
	Eastern Sub-Saharan Africa	1993	0
	Eastern Sub-Saharan Africa	1994	0
	Eastern Sub-Saharan Africa	1995	0
	Eastern Sub-Saharan Africa	1996	0
	Eastern Sub-Saharan Africa	1997	0
	Eastern Sub-Saharan Africa	1998	0
	Eastern Sub-Saharan Africa	1999	0
	Eastern Sub-Saharan Africa	2000	0
	Eastern Sub-Saharan Africa	2001	0
	Eastern Sub-Saharan Africa	2002	0
	Eastern Sub-Saharan Africa	2003	0
	Eastern Sub-Saharan Africa	2004	0
	Eastern Sub-Saharan Africa	2005	0
	Eastern Sub-Saharan Africa	2006	0
	Eastern Sub-Saharan Africa	2007	0
	Eastern Sub-Saharan Africa	2008	0
	Eastern Sub-Saharan Africa	2009	0
	Eastern Sub-Saharan Africa	2010	0
	Eastern Sub-Saharan Africa	2011	0
	Eastern Sub-Saharan Africa	2012	0
	Eastern Sub-Saharan Africa	2013	0
	Eastern Sub-Saharan Africa	2014	0
	Eastern Sub-Saharan Africa	2015	0
	Eastern Sub-Saharan Africa	2016	0
	Eastern Sub-Saharan Africa	2017	0
	Eastern Sub-Saharan Africa	2018	0
	Eastern Sub-Saharan Africa	2019	0
	Eastern Sub-Saharan Africa	2020	0
	Eastern Sub-Saharan Africa	2021	0
	Global	1990	145.189
	Global	1991	138.159
	Global	1992	131.534
	Global	1993	125.682
	Global	1994	120.975
	Global	1995	117.827
	Global	1996	115.47
	Global	1997	113.051
	Global	1998	110.748
	Global	1999	108.71
	Global	2000	107.15
	Global	2001	105.283
	Global	2002	102.605
	Global	2003	99.6896
	Global	2004	97.107
	Global	2005	95.4844
	Global	2006	94.4459
	Global	2007	93.2738
	Global	2008	92.0305
	Global	2009	90.7787
	Global	2010	89.6395
	Global	2011	88.4921
	Global	2012	87.1905
	Global	2013	85.8207
	Global	2014	84.4484
	Global	2015	83.1527
	Global	2016	81.7371
	Global	2017	80.1694
	Global	2018	78.6606
	Global	2019	77.5019
	Global	2020	76.5988
	Global	2021	75.6158
	High-income Asia Pacific	1990	0.844434
	High-income Asia Pacific	1991	0.870637
	High-income Asia Pacific	1992	0.919157
	High-income Asia Pacific	1993	0.984752
	High-income Asia Pacific	1994	1.06386
	High-income Asia Pacific	1995	1.15243
	High-income Asia Pacific	1996	1.2929
	High-income Asia Pacific	1997	1.50145
	High-income Asia Pacific	1998	1.72497
	High-income Asia Pacific	1999	1.91637
	High-income Asia Pacific	2000	2.02612
	High-income Asia Pacific	2001	2.07263
	High-income Asia Pacific	2002	2.11384
	High-income Asia Pacific	2003	2.14738
	High-income Asia Pacific	2004	2.1722
	High-income Asia Pacific	2005	2.1898
	High-income Asia Pacific	2006	2.2081
	High-income Asia Pacific	2007	2.23498
	High-income Asia Pacific	2008	2.26065
	High-income Asia Pacific	2009	2.2823
	High-income Asia Pacific	2010	2.29396
	High-income Asia Pacific	2011	2.29609
	High-income Asia Pacific	2012	2.29746
	High-income Asia Pacific	2013	2.29761
	High-income Asia Pacific	2014	2.29819
	High-income Asia Pacific	2015	2.30063
	High-income Asia Pacific	2016	2.30538
	High-income Asia Pacific	2017	2.31725
	High-income Asia Pacific	2018	2.33567
	High-income Asia Pacific	2019	2.36569
	High-income Asia Pacific	2020	2.42255
	High-income Asia Pacific	2021	2.47325
	High-income North America	1990	56.9235
	High-income North America	1991	54.8601
	High-income North America	1992	53.3465
	High-income North America	1993	52.4105
	High-income North America	1994	52.0815
	High-income North America	1995	52.4169
	High-income North America	1996	54.1115
	High-income North America	1997	57.2127
	High-income North America	1998	60.7312
	High-income North America	1999	63.6698
	High-income North America	2000	65.0405
	High-income North America	2001	63.7913
	High-income North America	2002	60.4434
	High-income North America	2003	56.3283
	High-income North America	2004	52.8025
	High-income North America	2005	51.2572
	High-income North America	2006	51.5037
	High-income North America	2007	52.2495
	High-income North America	2008	53.2195
	High-income North America	2009	54.1371
	High-income North America	2010	54.7319
	High-income North America	2011	54.9788
	High-income North America	2012	55.0856
	High-income North America	2013	55.1132
	High-income North America	2014	55.1292
	High-income North America	2015	55.2009
	High-income North America	2016	55.443
	High-income North America	2017	55.8067
	High-income North America	2018	56.1093
	High-income North America	2019	56.1789
	High-income North America	2020	55.6715
	High-income North America	2021	55.8577
	North Africa and Middle East	1990	0
	North Africa and Middle East	1991	0
	North Africa and Middle East	1992	0
	North Africa and Middle East	1993	0
	North Africa and Middle East	1994	0
	North Africa and Middle East	1995	0
	North Africa and Middle East	1996	0
	North Africa and Middle East	1997	0
	North Africa and Middle East	1998	0
	North Africa and Middle East	1999	0
	North Africa and Middle East	2000	0
	North Africa and Middle East	2001	0
	North Africa and Middle East	2002	0
	North Africa and Middle East	2003	0
	North Africa and Middle East	2004	0
	North Africa and Middle East	2005	0
	North Africa and Middle East	2006	0
	North Africa and Middle East	2007	0
	North Africa and Middle East	2008	0
	North Africa and Middle East	2009	0
	North Africa and Middle East	2010	0
	North Africa and Middle East	2011	0
	North Africa and Middle East	2012	0
	North Africa and Middle East	2013	0
	North Africa and Middle East	2014	0
	North Africa and Middle East	2015	0
	North Africa and Middle East	2016	0
	North Africa and Middle East	2017	0
	North Africa and Middle East	2018	0
	North Africa and Middle East	2019	0
	North Africa and Middle East	2020	0
	North Africa and Middle East	2021	0
	Oceania	1990	0
	Oceania	1991	0
	Oceania	1992	0
	Oceania	1993	0
	Oceania	1994	0
	Oceania	1995	0
	Oceania	1996	0
	Oceania	1997	0
	Oceania	1998	0
	Oceania	1999	0
	Oceania	2000	0
	Oceania	2001	0
	Oceania	2002	0
	Oceania	2003	0
	Oceania	2004	0
	Oceania	2005	0
	Oceania	2006	0
	Oceania	2007	0
	Oceania	2008	0
	Oceania	2009	0
	Oceania	2010	0
	Oceania	2011	0
	Oceania	2012	0
	Oceania	2013	0
	Oceania	2014	0
	Oceania	2015	0
	Oceania	2016	0
	Oceania	2017	0
	Oceania	2018	0
	Oceania	2019	0
	Oceania	2020	0
	Oceania	2021	0
	South Asia	1990	0
	South Asia	1991	0
	South Asia	1992	0
	South Asia	1993	0
	South Asia	1994	0
	South Asia	1995	0
	South Asia	1996	0
	South Asia	1997	0
	South Asia	1998	0
	South Asia	1999	0
	South Asia	2000	0
	South Asia	2001	0
	South Asia	2002	0
	South Asia	2003	0
	South Asia	2004	0
	South Asia	2005	0
	South Asia	2006	0
	South Asia	2007	0
	South Asia	2008	0
	South Asia	2009	0
	South Asia	2010	0
	South Asia	2011	0
	South Asia	2012	0
	South Asia	2013	0
	South Asia	2014	0
	South Asia	2015	0
	South Asia	2016	0
	South Asia	2017	0
	South Asia	2018	0
	South Asia	2019	0
	South Asia	2020	0
	South Asia	2021	0
	Southeast Asia	1990	0
	Southeast Asia	1991	0
	Southeast Asia	1992	0
	Southeast Asia	1993	0
	Southeast Asia	1994	0
	Southeast Asia	1995	0
	Southeast Asia	1996	0
	Southeast Asia	1997	0
	Southeast Asia	1998	0
	Southeast Asia	1999	0
	Southeast Asia	2000	0
	Southeast Asia	2001	0
	Southeast Asia	2002	0
	Southeast Asia	2003	0
	Southeast Asia	2004	0
	Southeast Asia	2005	0
	Southeast Asia	2006	0
	Southeast Asia	2007	0
	Southeast Asia	2008	0
	Southeast Asia	2009	0
	Southeast Asia	2010	0
	Southeast Asia	2011	0
	Southeast Asia	2012	0
	Southeast Asia	2013	0
	Southeast Asia	2014	0
	Southeast Asia	2015	0
	Southeast Asia	2016	0
	Southeast Asia	2017	0
	Southeast Asia	2018	0
	Southeast Asia	2019	0
	Southeast Asia	2020	0
	Southeast Asia	2021	0
	Southern Latin America	1990	3944.84
	Southern Latin America	1991	3841.25
	Southern Latin America	1992	3729.9
	Southern Latin America	1993	3612.63
	Southern Latin America	1994	3491.41
	Southern Latin America	1995	3368.01
	Southern Latin America	1996	3224.28
	Southern Latin America	1997	3056.33
	Southern Latin America	1998	2887.1
	Southern Latin America	1999	2739.53
	Southern Latin America	2000	2636.4
	Southern Latin America	2001	2568.25
	Southern Latin America	2002	2509.43
	Southern Latin America	2003	2458.36
	Southern Latin America	2004	2413.45
	Southern Latin America	2005	2373.07
	Southern Latin America	2006	2337.31
	Southern Latin America	2007	2305.43
	Southern Latin America	2008	2274.38
	Southern Latin America	2009	2241.06
	Southern Latin America	2010	2202.39
	Southern Latin America	2011	2147.91
	Southern Latin America	2012	2074.45
	Southern Latin America	2013	1989.74
	Southern Latin America	2014	1901.56
	Southern Latin America	2015	1817.77
	Southern Latin America	2016	1721.97
	Southern Latin America	2017	1611.18
	Southern Latin America	2018	1513.34
	Southern Latin America	2019	1456.85
	Southern Latin America	2020	1436.32
	Southern Latin America	2021	1346.14
	Southern Sub-Saharan Africa	1990	0
	Southern Sub-Saharan Africa	1991	0
	Southern Sub-Saharan Africa	1992	0
	Southern Sub-Saharan Africa	1993	0
	Southern Sub-Saharan Africa	1994	0
	Southern Sub-Saharan Africa	1995	0
	Southern Sub-Saharan Africa	1996	0
	Southern Sub-Saharan Africa	1997	0
	Southern Sub-Saharan Africa	1998	0
	Southern Sub-Saharan Africa	1999	0
	Southern Sub-Saharan Africa	2000	0
	Southern Sub-Saharan Africa	2001	0
	Southern Sub-Saharan Africa	2002	0
	Southern Sub-Saharan Africa	2003	0
	Southern Sub-Saharan Africa	2004	0
	Southern Sub-Saharan Africa	2005	0
	Southern Sub-Saharan Africa	2006	0
	Southern Sub-Saharan Africa	2007	0
	Southern Sub-Saharan Africa	2008	0
	Southern Sub-Saharan Africa	2009	0
	Southern Sub-Saharan Africa	2010	0
	Southern Sub-Saharan Africa	2011	0
	Southern Sub-Saharan Africa	2012	0
	Southern Sub-Saharan Africa	2013	0
	Southern Sub-Saharan Africa	2014	0
	Southern Sub-Saharan Africa	2015	0
	Southern Sub-Saharan Africa	2016	0
	Southern Sub-Saharan Africa	2017	0
	Southern Sub-Saharan Africa	2018	0
	Southern Sub-Saharan Africa	2019	0
	Southern Sub-Saharan Africa	2020	0
	Southern Sub-Saharan Africa	2021	0
	Tropical Latin America	1990	1602.36
	Tropical Latin America	1991	1491.54
	Tropical Latin America	1992	1388.73
	Tropical Latin America	1993	1299.85
	Tropical Latin America	1994	1230.72
	Tropical Latin America	1995	1187.15
	Tropical Latin America	1996	1158.52
	Tropical Latin America	1997	1131.04
	Tropical Latin America	1998	1105.82
	Tropical Latin America	1999	1084.03
	Tropical Latin America	2000	1066.81
	Tropical Latin America	2001	1054
	Tropical Latin America	2002	1043.67
	Tropical Latin America	2003	1034.28
	Tropical Latin America	2004	1024.3
	Tropical Latin America	2005	1012.18
	Tropical Latin America	2006	994.808
	Tropical Latin America	2007	972.474
	Tropical Latin America	2008	948.69
	Tropical Latin America	2009	926.991
	Tropical Latin America	2010	910.898
	Tropical Latin America	2011	899.444
	Tropical Latin America	2012	889.098
	Tropical Latin America	2013	879.569
	Tropical Latin America	2014	870.54
	Tropical Latin America	2015	861.688
	Tropical Latin America	2016	851.603
	Tropical Latin America	2017	840.758
	Tropical Latin America	2018	831.759
	Tropical Latin America	2019	827.175
	Tropical Latin America	2020	830.271
	Tropical Latin America	2021	830.756
	Western Europe	1990	3.8047
	Western Europe	1991	3.75029
	Western Europe	1992	3.69857
	Western Europe	1993	3.65705
	Western Europe	1994	3.62999
	Western Europe	1995	3.62152
	Western Europe	1996	3.62262
	Western Europe	1997	3.62619
	Western Europe	1998	3.6408
	Western Europe	1999	3.67435
	Western Europe	2000	3.7362
	Western Europe	2001	3.87333
	Western Europe	2002	4.11868
	Western Europe	2003	4.46004
	Western Europe	2004	4.88203
	Western Europe	2005	5.37237
	Western Europe	2006	6.26586
	Western Europe	2007	7.66474
	Western Europe	2008	9.1844
	Western Europe	2009	10.4163
	Western Europe	2010	10.948
	Western Europe	2011	10.8598
	Western Europe	2012	10.5694
	Western Europe	2013	10.1649
	Western Europe	2014	9.74433
	Western Europe	2015	9.40949
	Western Europe	2016	9.14649
	Western Europe	2017	8.89256
	Western Europe	2018	8.66802
	Western Europe	2019	8.49319
	Western Europe	2020	8.39749
	Western Europe	2021	8.37242
	Western Sub-Saharan Africa	1990	0
	Western Sub-Saharan Africa	1991	0
	Western Sub-Saharan Africa	1992	0
	Western Sub-Saharan Africa	1993	0
	Western Sub-Saharan Africa	1994	0
	Western Sub-Saharan Africa	1995	0
	Western Sub-Saharan Africa	1996	0
	Western Sub-Saharan Africa	1997	0
	Western Sub-Saharan Africa	1998	0
	Western Sub-Saharan Africa	1999	0
	Western Sub-Saharan Africa	2000	0
	Western Sub-Saharan Africa	2001	0
	Western Sub-Saharan Africa	2002	0
	Western Sub-Saharan Africa	2003	0
	Western Sub-Saharan Africa	2004	0
	Western Sub-Saharan Africa	2005	0
	Western Sub-Saharan Africa	2006	0
	Western Sub-Saharan Africa	2007	0
	Western Sub-Saharan Africa	2008	0
	Western Sub-Saharan Africa	2009	0
	Western Sub-Saharan Africa	2010	0
	Western Sub-Saharan Africa	2011	0
	Western Sub-Saharan Africa	2012	0
	Western Sub-Saharan Africa	2013	0
	Western Sub-Saharan Africa	2014	0
	Western Sub-Saharan Africa	2015	0
	Western Sub-Saharan Africa	2016	0
	Western Sub-Saharan Africa	2017	0
	Western Sub-Saharan Africa	2018	0
	Western Sub-Saharan Africa	2019	0
	Western Sub-Saharan Africa	2020	0
	Western Sub-Saharan Africa	2021	0
ASDR	Andean Latin America	1990	3.47942
	Andean Latin America	1991	3.35681
	Andean Latin America	1992	3.25452
	Andean Latin America	1993	3.14017
	Andean Latin America	1994	2.99087
	Andean Latin America	1995	2.84729
	Andean Latin America	1996	2.67565
	Andean Latin America	1997	2.55635
	Andean Latin America	1998	2.44047
	Andean Latin America	1999	2.32486
	Andean Latin America	2000	2.22558
	Andean Latin America	2001	2.1279
	Andean Latin America	2002	2.05318
	Andean Latin America	2003	1.97038
	Andean Latin America	2004	1.86419
	Andean Latin America	2005	1.7671
	Andean Latin America	2006	1.66433
	Andean Latin America	2007	1.58296
	Andean Latin America	2008	1.5094
	Andean Latin America	2009	1.45557
	Andean Latin America	2010	1.40127
	Andean Latin America	2011	1.3431
	Andean Latin America	2012	1.2825
	Andean Latin America	2013	1.21663
	Andean Latin America	2014	1.15002
	Andean Latin America	2015	1.0882
	Andean Latin America	2016	1.03011
	Andean Latin America	2017	0.978295
	Andean Latin America	2018	0.935021
	Andean Latin America	2019	0.898636
	Andean Latin America	2020	0.85467
	Andean Latin America	2021	0.812641
	Australasia	1990	0
	Australasia	1991	0
	Australasia	1992	0
	Australasia	1993	0
	Australasia	1994	0
	Australasia	1995	0
	Australasia	1996	0
	Australasia	1997	0
	Australasia	1998	0
	Australasia	1999	0
	Australasia	2000	0
	Australasia	2001	0
	Australasia	2002	0
	Australasia	2003	0
	Australasia	2004	0
	Australasia	2005	0
	Australasia	2006	0
	Australasia	2007	0
	Australasia	2008	0
	Australasia	2009	0
	Australasia	2010	0
	Australasia	2011	0
	Australasia	2012	0
	Australasia	2013	0
	Australasia	2014	0
	Australasia	2015	0
	Australasia	2016	0
	Australasia	2017	0
	Australasia	2018	0
	Australasia	2019	0
	Australasia	2020	0
	Australasia	2021	0
	Caribbean	1990	0.168409
	Caribbean	1991	0.151754
	Caribbean	1992	0.123649
	Caribbean	1993	0.129231
	Caribbean	1994	0.0795483
	Caribbean	1995	0.0710433
	Caribbean	1996	0.0671671
	Caribbean	1997	0.00254313
	Caribbean	1998	0.0018712
	Caribbean	1999	0.00144867
	Caribbean	2000	0.00126354
	Caribbean	2001	0.00102496
	Caribbean	2002	0.000853504
	Caribbean	2003	0.00074201
	Caribbean	2004	0.000668697
	Caribbean	2005	0.000592838
	Caribbean	2006	0.000544204
	Caribbean	2007	0.000516944
	Caribbean	2008	0.00049585
	Caribbean	2009	0.000468639
	Caribbean	2010	0.000455049
	Caribbean	2011	0.000441043
	Caribbean	2012	0.000434444
	Caribbean	2013	0.000428126
	Caribbean	2014	0.000414588
	Caribbean	2015	0.000410673
	Caribbean	2016	0.000395714
	Caribbean	2017	0.000386776
	Caribbean	2018	0.000381339
	Caribbean	2019	0.000365238
	Caribbean	2020	0.000336891
	Caribbean	2021	0.000310756
	Central Asia	1990	0
	Central Asia	1991	0
	Central Asia	1992	0
	Central Asia	1993	0
	Central Asia	1994	0
	Central Asia	1995	0
	Central Asia	1996	0
	Central Asia	1997	0
	Central Asia	1998	0
	Central Asia	1999	0
	Central Asia	2000	0
	Central Asia	2001	0
	Central Asia	2002	0
	Central Asia	2003	0
	Central Asia	2004	0
	Central Asia	2005	0
	Central Asia	2006	0
	Central Asia	2007	0
	Central Asia	2008	0
	Central Asia	2009	0
	Central Asia	2010	0
	Central Asia	2011	0
	Central Asia	2012	0
	Central Asia	2013	0
	Central Asia	2014	0
	Central Asia	2015	0
	Central Asia	2016	0
	Central Asia	2017	0
	Central Asia	2018	0
	Central Asia	2019	0
	Central Asia	2020	0
	Central Asia	2021	0
	Central Europe	1990	0
	Central Europe	1991	0
	Central Europe	1992	0
	Central Europe	1993	0
	Central Europe	1994	0
	Central Europe	1995	0
	Central Europe	1996	0
	Central Europe	1997	0
	Central Europe	1998	0
	Central Europe	1999	0
	Central Europe	2000	0
	Central Europe	2001	0
	Central Europe	2002	0
	Central Europe	2003	0
	Central Europe	2004	0
	Central Europe	2005	0
	Central Europe	2006	0
	Central Europe	2007	0
	Central Europe	2008	0
	Central Europe	2009	0
	Central Europe	2010	0
	Central Europe	2011	0
	Central Europe	2012	0
	Central Europe	2013	0
	Central Europe	2014	0
	Central Europe	2015	0
	Central Europe	2016	0
	Central Europe	2017	0
	Central Europe	2018	0
	Central Europe	2019	0
	Central Europe	2020	0
	Central Europe	2021	0
	Central Latin America	1990	1.42999
	Central Latin America	1991	1.38661
	Central Latin America	1992	1.31706
	Central Latin America	1993	1.24952
	Central Latin America	1994	1.20255
	Central Latin America	1995	1.13068
	Central Latin America	1996	1.06425
	Central Latin America	1997	0.992856
	Central Latin America	1998	0.949147
	Central Latin America	1999	0.912129
	Central Latin America	2000	0.873841
	Central Latin America	2001	0.840402
	Central Latin America	2002	0.825117
	Central Latin America	2003	0.838169
	Central Latin America	2004	0.796491
	Central Latin America	2005	0.751755
	Central Latin America	2006	0.708832
	Central Latin America	2007	0.653841
	Central Latin America	2008	0.619008
	Central Latin America	2009	0.588553
	Central Latin America	2010	0.550829
	Central Latin America	2011	0.529348
	Central Latin America	2012	0.514353
	Central Latin America	2013	0.501863
	Central Latin America	2014	0.499241
	Central Latin America	2015	0.495936
	Central Latin America	2016	0.531145
	Central Latin America	2017	0.509462
	Central Latin America	2018	0.50045
	Central Latin America	2019	0.497383
	Central Latin America	2020	0.496734
	Central Latin America	2021	0.496205
	Central Sub-Saharan Africa	1990	0
	Central Sub-Saharan Africa	1991	0
	Central Sub-Saharan Africa	1992	0
	Central Sub-Saharan Africa	1993	0
	Central Sub-Saharan Africa	1994	0
	Central Sub-Saharan Africa	1995	0
	Central Sub-Saharan Africa	1996	0
	Central Sub-Saharan Africa	1997	0
	Central Sub-Saharan Africa	1998	0
	Central Sub-Saharan Africa	1999	0
	Central Sub-Saharan Africa	2000	0
	Central Sub-Saharan Africa	2001	0
	Central Sub-Saharan Africa	2002	0
	Central Sub-Saharan Africa	2003	0
	Central Sub-Saharan Africa	2004	0
	Central Sub-Saharan Africa	2005	0
	Central Sub-Saharan Africa	2006	0
	Central Sub-Saharan Africa	2007	0
	Central Sub-Saharan Africa	2008	0
	Central Sub-Saharan Africa	2009	0
	Central Sub-Saharan Africa	2010	0
	Central Sub-Saharan Africa	2011	0
	Central Sub-Saharan Africa	2012	0
	Central Sub-Saharan Africa	2013	0
	Central Sub-Saharan Africa	2014	0
	Central Sub-Saharan Africa	2015	0
	Central Sub-Saharan Africa	2016	0
	Central Sub-Saharan Africa	2017	0
	Central Sub-Saharan Africa	2018	0
	Central Sub-Saharan Africa	2019	0
	Central Sub-Saharan Africa	2020	0
	Central Sub-Saharan Africa	2021	0
	East Asia	1990	0
	East Asia	1991	0
	East Asia	1992	0
	East Asia	1993	0
	East Asia	1994	0
	East Asia	1995	0
	East Asia	1996	0
	East Asia	1997	0
	East Asia	1998	0
	East Asia	1999	0
	East Asia	2000	0
	East Asia	2001	0
	East Asia	2002	0
	East Asia	2003	0
	East Asia	2004	0
	East Asia	2005	0
	East Asia	2006	0
	East Asia	2007	0
	East Asia	2008	0
	East Asia	2009	0
	East Asia	2010	0
	East Asia	2011	0
	East Asia	2012	0
	East Asia	2013	0
	East Asia	2014	0
	East Asia	2015	0
	East Asia	2016	0
	East Asia	2017	0
	East Asia	2018	0
	East Asia	2019	0
	East Asia	2020	0
	East Asia	2021	0
	Eastern Europe	1990	0
	Eastern Europe	1991	0
	Eastern Europe	1992	0
	Eastern Europe	1993	0
	Eastern Europe	1994	0
	Eastern Europe	1995	0
	Eastern Europe	1996	0
	Eastern Europe	1997	0
	Eastern Europe	1998	0
	Eastern Europe	1999	0
	Eastern Europe	2000	0
	Eastern Europe	2001	0
	Eastern Europe	2002	0
	Eastern Europe	2003	0
	Eastern Europe	2004	0
	Eastern Europe	2005	0
	Eastern Europe	2006	0
	Eastern Europe	2007	0
	Eastern Europe	2008	0
	Eastern Europe	2009	0
	Eastern Europe	2010	0
	Eastern Europe	2011	0
	Eastern Europe	2012	0
	Eastern Europe	2013	0
	Eastern Europe	2014	0
	Eastern Europe	2015	0
	Eastern Europe	2016	0
	Eastern Europe	2017	0
	Eastern Europe	2018	0
	Eastern Europe	2019	0
	Eastern Europe	2020	0
	Eastern Europe	2021	0
	Eastern Sub-Saharan Africa	1990	0
	Eastern Sub-Saharan Africa	1991	0
	Eastern Sub-Saharan Africa	1992	0
	Eastern Sub-Saharan Africa	1993	0
	Eastern Sub-Saharan Africa	1994	0
	Eastern Sub-Saharan Africa	1995	0
	Eastern Sub-Saharan Africa	1996	0
	Eastern Sub-Saharan Africa	1997	0
	Eastern Sub-Saharan Africa	1998	0
	Eastern Sub-Saharan Africa	1999	0
	Eastern Sub-Saharan Africa	2000	0
	Eastern Sub-Saharan Africa	2001	0
	Eastern Sub-Saharan Africa	2002	0
	Eastern Sub-Saharan Africa	2003	0
	Eastern Sub-Saharan Africa	2004	0
	Eastern Sub-Saharan Africa	2005	0
	Eastern Sub-Saharan Africa	2006	0
	Eastern Sub-Saharan Africa	2007	0
	Eastern Sub-Saharan Africa	2008	0
	Eastern Sub-Saharan Africa	2009	0
	Eastern Sub-Saharan Africa	2010	0
	Eastern Sub-Saharan Africa	2011	0
	Eastern Sub-Saharan Africa	2012	0
	Eastern Sub-Saharan Africa	2013	0
	Eastern Sub-Saharan Africa	2014	0
	Eastern Sub-Saharan Africa	2015	0
	Eastern Sub-Saharan Africa	2016	0
	Eastern Sub-Saharan Africa	2017	0
	Eastern Sub-Saharan Africa	2018	0
	Eastern Sub-Saharan Africa	2019	0
	Eastern Sub-Saharan Africa	2020	0
	Eastern Sub-Saharan Africa	2021	0
	Global	1990	0.305232
	Global	1991	0.291196
	Global	1992	0.282309
	Global	1993	0.274598
	Global	1994	0.262114
	Global	1995	0.249577
	Global	1996	0.23677
	Global	1997	0.224743
	Global	1998	0.215219
	Global	1999	0.206667
	Global	2000	0.195272
	Global	2001	0.187342
	Global	2002	0.180723
	Global	2003	0.176417
	Global	2004	0.170638
	Global	2005	0.162332
	Global	2006	0.156607
	Global	2007	0.149774
	Global	2008	0.143794
	Global	2009	0.137897
	Global	2010	0.132148
	Global	2011	0.126638
	Global	2012	0.121033
	Global	2013	0.11655
	Global	2014	0.112624
	Global	2015	0.1095
	Global	2016	0.108208
	Global	2017	0.103205
	Global	2018	0.0993692
	Global	2019	0.0970313
	Global	2020	0.0953726
	Global	2021	0.0911394
	High-income Asia Pacific	1990	0
	High-income Asia Pacific	1991	0
	High-income Asia Pacific	1992	0
	High-income Asia Pacific	1993	0
	High-income Asia Pacific	1994	0
	High-income Asia Pacific	1995	0
	High-income Asia Pacific	1996	0
	High-income Asia Pacific	1997	0
	High-income Asia Pacific	1998	0
	High-income Asia Pacific	1999	0
	High-income Asia Pacific	2000	0
	High-income Asia Pacific	2001	0
	High-income Asia Pacific	2002	0
	High-income Asia Pacific	2003	0
	High-income Asia Pacific	2004	0
	High-income Asia Pacific	2005	0
	High-income Asia Pacific	2006	0
	High-income Asia Pacific	2007	0
	High-income Asia Pacific	2008	0
	High-income Asia Pacific	2009	0
	High-income Asia Pacific	2010	0
	High-income Asia Pacific	2011	0
	High-income Asia Pacific	2012	0
	High-income Asia Pacific	2013	0
	High-income Asia Pacific	2014	0
	High-income Asia Pacific	2015	0
	High-income Asia Pacific	2016	0
	High-income Asia Pacific	2017	0
	High-income Asia Pacific	2018	0
	High-income Asia Pacific	2019	0
	High-income Asia Pacific	2020	0
	High-income Asia Pacific	2021	0
	High-income North America	1990	0
	High-income North America	1991	0
	High-income North America	1992	0
	High-income North America	1993	0
	High-income North America	1994	0
	High-income North America	1995	0
	High-income North America	1996	0
	High-income North America	1997	0
	High-income North America	1998	0
	High-income North America	1999	0
	High-income North America	2000	0
	High-income North America	2001	0
	High-income North America	2002	0
	High-income North America	2003	0
	High-income North America	2004	0
	High-income North America	2005	0
	High-income North America	2006	0
	High-income North America	2007	0
	High-income North America	2008	0
	High-income North America	2009	0
	High-income North America	2010	0
	High-income North America	2011	0
	High-income North America	2012	0
	High-income North America	2013	0
	High-income North America	2014	0
	High-income North America	2015	0
	High-income North America	2016	0
	High-income North America	2017	0
	High-income North America	2018	0
	High-income North America	2019	0
	High-income North America	2020	0
	High-income North America	2021	0
	North Africa and Middle East	1990	0
	North Africa and Middle East	1991	0
	North Africa and Middle East	1992	0
	North Africa and Middle East	1993	0
	North Africa and Middle East	1994	0
	North Africa and Middle East	1995	0
	North Africa and Middle East	1996	0
	North Africa and Middle East	1997	0
	North Africa and Middle East	1998	0
	North Africa and Middle East	1999	0
	North Africa and Middle East	2000	0
	North Africa and Middle East	2001	0
	North Africa and Middle East	2002	0
	North Africa and Middle East	2003	0
	North Africa and Middle East	2004	0
	North Africa and Middle East	2005	0
	North Africa and Middle East	2006	0
	North Africa and Middle East	2007	0
	North Africa and Middle East	2008	0
	North Africa and Middle East	2009	0
	North Africa and Middle East	2010	0
	North Africa and Middle East	2011	0
	North Africa and Middle East	2012	0
	North Africa and Middle East	2013	0
	North Africa and Middle East	2014	0
	North Africa and Middle East	2015	0
	North Africa and Middle East	2016	0
	North Africa and Middle East	2017	0
	North Africa and Middle East	2018	0
	North Africa and Middle East	2019	0
	North Africa and Middle East	2020	0
	North Africa and Middle East	2021	0
	Oceania	1990	0
	Oceania	1991	0
	Oceania	1992	0
	Oceania	1993	0
	Oceania	1994	0
	Oceania	1995	0
	Oceania	1996	0
	Oceania	1997	0
	Oceania	1998	0
	Oceania	1999	0
	Oceania	2000	0
	Oceania	2001	0
	Oceania	2002	0
	Oceania	2003	0
	Oceania	2004	0
	Oceania	2005	0
	Oceania	2006	0
	Oceania	2007	0
	Oceania	2008	0
	Oceania	2009	0
	Oceania	2010	0
	Oceania	2011	0
	Oceania	2012	0
	Oceania	2013	0
	Oceania	2014	0
	Oceania	2015	0
	Oceania	2016	0
	Oceania	2017	0
	Oceania	2018	0
	Oceania	2019	0
	Oceania	2020	0
	Oceania	2021	0
	South Asia	1990	0
	South Asia	1991	0
	South Asia	1992	0
	South Asia	1993	0
	South Asia	1994	0
	South Asia	1995	0
	South Asia	1996	0
	South Asia	1997	0
	South Asia	1998	0
	South Asia	1999	0
	South Asia	2000	0
	South Asia	2001	0
	South Asia	2002	0
	South Asia	2003	0
	South Asia	2004	0
	South Asia	2005	0
	South Asia	2006	0
	South Asia	2007	0
	South Asia	2008	0
	South Asia	2009	0
	South Asia	2010	0
	South Asia	2011	0
	South Asia	2012	0
	South Asia	2013	0
	South Asia	2014	0
	South Asia	2015	0
	South Asia	2016	0
	South Asia	2017	0
	South Asia	2018	0
	South Asia	2019	0
	South Asia	2020	0
	South Asia	2021	0
	Southeast Asia	1990	0
	Southeast Asia	1991	0
	Southeast Asia	1992	0
	Southeast Asia	1993	0
	Southeast Asia	1994	0
	Southeast Asia	1995	0
	Southeast Asia	1996	0
	Southeast Asia	1997	0
	Southeast Asia	1998	0
	Southeast Asia	1999	0
	Southeast Asia	2000	0
	Southeast Asia	2001	0
	Southeast Asia	2002	0
	Southeast Asia	2003	0
	Southeast Asia	2004	0
	Southeast Asia	2005	0
	Southeast Asia	2006	0
	Southeast Asia	2007	0
	Southeast Asia	2008	0
	Southeast Asia	2009	0
	Southeast Asia	2010	0
	Southeast Asia	2011	0
	Southeast Asia	2012	0
	Southeast Asia	2013	0
	Southeast Asia	2014	0
	Southeast Asia	2015	0
	Southeast Asia	2016	0
	Southeast Asia	2017	0
	Southeast Asia	2018	0
	Southeast Asia	2019	0
	Southeast Asia	2020	0
	Southeast Asia	2021	0
	Southern Latin America	1990	2.26523
	Southern Latin America	1991	2.15276
	Southern Latin America	1992	2.03068
	Southern Latin America	1993	1.89802
	Southern Latin America	1994	1.73917
	Southern Latin America	1995	1.61418
	Southern Latin America	1996	1.49652
	Southern Latin America	1997	1.38056
	Southern Latin America	1998	1.2892
	Southern Latin America	1999	1.21111
	Southern Latin America	2000	1.10599
	Southern Latin America	2001	1.04347
	Southern Latin America	2002	0.99283
	Southern Latin America	2003	0.951508
	Southern Latin America	2004	0.8954
	Southern Latin America	2005	0.830723
	Southern Latin America	2006	0.786547
	Southern Latin America	2007	0.768771
	Southern Latin America	2008	0.733257
	Southern Latin America	2009	0.713829
	Southern Latin America	2010	0.697911
	Southern Latin America	2011	0.676299
	Southern Latin America	2012	0.664063
	Southern Latin America	2013	0.662412
	Southern Latin America	2014	0.654199
	Southern Latin America	2015	0.632991
	Southern Latin America	2016	0.618151
	Southern Latin America	2017	0.588209
	Southern Latin America	2018	0.559593
	Southern Latin America	2019	0.536975
	Southern Latin America	2020	0.504971
	Southern Latin America	2021	0.461406
	Southern Sub-Saharan Africa	1990	0
	Southern Sub-Saharan Africa	1991	0
	Southern Sub-Saharan Africa	1992	0
	Southern Sub-Saharan Africa	1993	0
	Southern Sub-Saharan Africa	1994	0
	Southern Sub-Saharan Africa	1995	0
	Southern Sub-Saharan Africa	1996	0
	Southern Sub-Saharan Africa	1997	0
	Southern Sub-Saharan Africa	1998	0
	Southern Sub-Saharan Africa	1999	0
	Southern Sub-Saharan Africa	2000	0
	Southern Sub-Saharan Africa	2001	0
	Southern Sub-Saharan Africa	2002	0
	Southern Sub-Saharan Africa	2003	0
	Southern Sub-Saharan Africa	2004	0
	Southern Sub-Saharan Africa	2005	0
	Southern Sub-Saharan Africa	2006	0
	Southern Sub-Saharan Africa	2007	0
	Southern Sub-Saharan Africa	2008	0
	Southern Sub-Saharan Africa	2009	0
	Southern Sub-Saharan Africa	2010	0
	Southern Sub-Saharan Africa	2011	0
	Southern Sub-Saharan Africa	2012	0
	Southern Sub-Saharan Africa	2013	0
	Southern Sub-Saharan Africa	2014	0
	Southern Sub-Saharan Africa	2015	0
	Southern Sub-Saharan Africa	2016	0
	Southern Sub-Saharan Africa	2017	0
	Southern Sub-Saharan Africa	2018	0
	Southern Sub-Saharan Africa	2019	0
	Southern Sub-Saharan Africa	2020	0
	Southern Sub-Saharan Africa	2021	0
	Tropical Latin America	1990	9.77269
	Tropical Latin America	1991	9.19548
	Tropical Latin America	1992	8.8594
	Tropical Latin America	1993	8.57131
	Tropical Latin America	1994	8.11584
	Tropical Latin America	1995	7.65214
	Tropical Latin America	1996	7.19278
	Tropical Latin America	1997	6.7901
	Tropical Latin America	1998	6.43062
	Tropical Latin America	1999	6.10881
	Tropical Latin America	2000	5.6952
	Tropical Latin America	2001	5.39897
	Tropical Latin America	2002	5.13092
	Tropical Latin America	2003	4.92484
	Tropical Latin America	2004	4.73945
	Tropical Latin America	2005	4.47491
	Tropical Latin America	2006	4.30549
	Tropical Latin America	2007	4.09687
	Tropical Latin America	2008	3.90763
	Tropical Latin America	2009	3.71691
	Tropical Latin America	2010	3.54519
	Tropical Latin America	2011	3.37306
	Tropical Latin America	2012	3.19093
	Tropical Latin America	2013	3.04106
	Tropical Latin America	2014	2.90636
	Tropical Latin America	2015	2.80476
	Tropical Latin America	2016	2.72926
	Tropical Latin America	2017	2.58765
	Tropical Latin America	2018	2.47032
	Tropical Latin America	2019	2.39665
	Tropical Latin America	2020	2.35338
	Tropical Latin America	2021	2.22954
	Western Europe	1990	0
	Western Europe	1991	0
	Western Europe	1992	0
	Western Europe	1993	0
	Western Europe	1994	0
	Western Europe	1995	0
	Western Europe	1996	0
	Western Europe	1997	0
	Western Europe	1998	0
	Western Europe	1999	0
	Western Europe	2000	0
	Western Europe	2001	0
	Western Europe	2002	0
	Western Europe	2003	0
	Western Europe	2004	0
	Western Europe	2005	0
	Western Europe	2006	0
	Western Europe	2007	0
	Western Europe	2008	0
	Western Europe	2009	0
	Western Europe	2010	0
	Western Europe	2011	0
	Western Europe	2012	0
	Western Europe	2013	0
	Western Europe	2014	0
	Western Europe	2015	0
	Western Europe	2016	0
	Western Europe	2017	0
	Western Europe	2018	0
	Western Europe	2019	0
	Western Europe	2020	0
	Western Europe	2021	0
	Western Sub-Saharan Africa	1990	0
	Western Sub-Saharan Africa	1991	0
	Western Sub-Saharan Africa	1992	0
	Western Sub-Saharan Africa	1993	0
	Western Sub-Saharan Africa	1994	0
	Western Sub-Saharan Africa	1995	0
	Western Sub-Saharan Africa	1996	0
	Western Sub-Saharan Africa	1997	0
	Western Sub-Saharan Africa	1998	0
	Western Sub-Saharan Africa	1999	0
	Western Sub-Saharan Africa	2000	0
	Western Sub-Saharan Africa	2001	0
	Western Sub-Saharan Africa	2002	0
	Western Sub-Saharan Africa	2003	0
	Western Sub-Saharan Africa	2004	0
	Western Sub-Saharan Africa	2005	0
	Western Sub-Saharan Africa	2006	0
	Western Sub-Saharan Africa	2007	0
	Western Sub-Saharan Africa	2008	0
	Western Sub-Saharan Africa	2009	0
	Western Sub-Saharan Africa	2010	0
	Western Sub-Saharan Africa	2011	0
	Western Sub-Saharan Africa	2012	0
	Western Sub-Saharan Africa	2013	0
	Western Sub-Saharan Africa	2014	0
	Western Sub-Saharan Africa	2015	0
	Western Sub-Saharan Africa	2016	0
	Western Sub-Saharan Africa	2017	0
	Western Sub-Saharan Africa	2018	0
	Western Sub-Saharan Africa	2019	0
	Western Sub-Saharan Africa	2020	0
	Western Sub-Saharan Africa	2021	0
Age-standardized DALYs rate	Andean Latin America	1990	108.74
	Andean Latin America	1991	103.434
	Andean Latin America	1992	98.6701
	Andean Latin America	1993	94.0814
	Andean Latin America	1994	89.0672
	Andean Latin America	1995	84.7324
	Andean Latin America	1996	80.1197
	Andean Latin America	1997	76.8233
	Andean Latin America	1998	73.6573
	Andean Latin America	1999	70.6302
	Andean Latin America	2000	67.9198
	Andean Latin America	2001	65.267
	Andean Latin America	2002	63.1868
	Andean Latin America	2003	60.9866
	Andean Latin America	2004	58.2171
	Andean Latin America	2005	55.6255
	Andean Latin America	2006	52.9011
	Andean Latin America	2007	50.6978
	Andean Latin America	2008	48.6891
	Andean Latin America	2009	47.1188
	Andean Latin America	2010	45.4963
	Andean Latin America	2011	43.7742
	Andean Latin America	2012	42.0214
	Andean Latin America	2013	40.1748
	Andean Latin America	2014	38.3739
	Andean Latin America	2015	36.6794
	Andean Latin America	2016	35.0773
	Andean Latin America	2017	33.5931
	Andean Latin America	2018	32.2965
	Andean Latin America	2019	31.1252
	Andean Latin America	2020	29.7842
	Andean Latin America	2021	28.9258
	Australasia	1990	0.114362
	Australasia	1991	0.107519
	Australasia	1992	0.101013
	Australasia	1993	0.0949506
	Australasia	1994	0.0894419
	Australasia	1995	0.0847213
	Australasia	1996	0.0804449
	Australasia	1997	0.0764116
	Australasia	1998	0.0726804
	Australasia	1999	0.0693476
	Australasia	2000	0.0664442
	Australasia	2001	0.0635399
	Australasia	2002	0.0604932
	Australasia	2003	0.0576211
	Australasia	2004	0.0553016
	Australasia	2005	0.0538574
	Australasia	2006	0.0530276
	Australasia	2007	0.0523254
	Australasia	2008	0.0517235
	Australasia	2009	0.0511908
	Australasia	2010	0.0506948
	Australasia	2011	0.0500659
	Australasia	2012	0.0492308
	Australasia	2013	0.0483155
	Australasia	2014	0.0474419
	Australasia	2015	0.0467482
	Australasia	2016	0.0460544
	Australasia	2017	0.0452253
	Australasia	2018	0.0444716
	Australasia	2019	0.0439914
	Australasia	2020	0.0439245
	Australasia	2021	0.0437718
	Caribbean	1990	1.68192
	Caribbean	1991	1.5144
	Caribbean	1992	1.23743
	Caribbean	1993	1.28249
	Caribbean	1994	0.804957
	Caribbean	1995	0.721418
	Caribbean	1996	0.682343
	Caribbean	1997	0.0746577
	Caribbean	1998	0.0665183
	Caribbean	1999	0.0610178
	Caribbean	2000	0.0580639
	Caribbean	2001	0.0541029
	Caribbean	2002	0.0507197
	Caribbean	2003	0.0480546
	Caribbean	2004	0.045985
	Caribbean	2005	0.044053
	Caribbean	2006	0.0425807
	Caribbean	2007	0.0413606
	Caribbean	2008	0.040261
	Caribbean	2009	0.0391809
	Caribbean	2010	0.0383673
	Caribbean	2011	0.0376054
	Caribbean	2012	0.0368922
	Caribbean	2013	0.0362289
	Caribbean	2014	0.0355847
	Caribbean	2015	0.0351415
	Caribbean	2016	0.0349012
	Caribbean	2017	0.035185
	Caribbean	2018	0.0359887
	Caribbean	2019	0.03725
	Caribbean	2020	0.039982
	Caribbean	2021	0.0439745
	Central Asia	1990	0
	Central Asia	1991	0
	Central Asia	1992	0
	Central Asia	1993	0
	Central Asia	1994	0
	Central Asia	1995	0
	Central Asia	1996	0
	Central Asia	1997	0
	Central Asia	1998	0
	Central Asia	1999	0
	Central Asia	2000	0
	Central Asia	2001	0
	Central Asia	2002	0
	Central Asia	2003	0
	Central Asia	2004	0
	Central Asia	2005	0
	Central Asia	2006	0
	Central Asia	2007	0
	Central Asia	2008	0
	Central Asia	2009	0
	Central Asia	2010	0
	Central Asia	2011	0
	Central Asia	2012	0
	Central Asia	2013	0
	Central Asia	2014	0
	Central Asia	2015	0
	Central Asia	2016	0
	Central Asia	2017	0
	Central Asia	2018	0
	Central Asia	2019	0
	Central Asia	2020	0
	Central Asia	2021	0
	Central Europe	1990	0
	Central Europe	1991	0
	Central Europe	1992	0
	Central Europe	1993	0
	Central Europe	1994	0
	Central Europe	1995	0
	Central Europe	1996	0
	Central Europe	1997	0
	Central Europe	1998	0
	Central Europe	1999	0
	Central Europe	2000	0
	Central Europe	2001	0
	Central Europe	2002	0
	Central Europe	2003	0
	Central Europe	2004	0
	Central Europe	2005	0
	Central Europe	2006	0
	Central Europe	2007	0
	Central Europe	2008	0
	Central Europe	2009	0
	Central Europe	2010	0
	Central Europe	2011	1.18712e-07
	Central Europe	2012	4.23838e-07
	Central Europe	2013	8.20857e-07
	Central Europe	2014	1.24303e-06
	Central Europe	2015	1.63923e-06
	Central Europe	2016	3.52676e-06
	Central Europe	2017	7.98253e-06
	Central Europe	2018	1.43524e-05
	Central Europe	2019	2.19687e-05
	Central Europe	2020	3.89036e-05
	Central Europe	2021	6.93977e-05
	Central Latin America	1990	44.9894
	Central Latin America	1991	42.7664
	Central Latin America	1992	40.0258
	Central Latin America	1993	37.5245
	Central Latin America	1994	35.6947
	Central Latin America	1995	33.7299
	Central Latin America	1996	32.0202
	Central Latin America	1997	30.2522
	Central Latin America	1998	29.3153
	Central Latin America	1999	28.5333
	Central Latin America	2000	27.7438
	Central Latin America	2001	26.8443
	Central Latin America	2002	26.0662
	Central Latin America	2003	25.8359
	Central Latin America	2004	24.5037
	Central Latin America	2005	23.3853
	Central Latin America	2006	22.5387
	Central Latin America	2007	21.4199
	Central Latin America	2008	20.6669
	Central Latin America	2009	20.0262
	Central Latin America	2010	19.2142
	Central Latin America	2011	18.6899
	Central Latin America	2012	18.3452
	Central Latin America	2013	17.9913
	Central Latin America	2014	17.8324
	Central Latin America	2015	17.7508
	Central Latin America	2016	18.4532
	Central Latin America	2017	18.0101
	Central Latin America	2018	17.8292
	Central Latin America	2019	17.6674
	Central Latin America	2020	17.5874
	Central Latin America	2021	17.5787
	Central Sub-Saharan Africa	1990	0
	Central Sub-Saharan Africa	1991	0
	Central Sub-Saharan Africa	1992	0
	Central Sub-Saharan Africa	1993	0
	Central Sub-Saharan Africa	1994	0
	Central Sub-Saharan Africa	1995	0
	Central Sub-Saharan Africa	1996	0
	Central Sub-Saharan Africa	1997	0
	Central Sub-Saharan Africa	1998	0
	Central Sub-Saharan Africa	1999	0
	Central Sub-Saharan Africa	2000	0
	Central Sub-Saharan Africa	2001	0
	Central Sub-Saharan Africa	2002	0
	Central Sub-Saharan Africa	2003	0
	Central Sub-Saharan Africa	2004	0
	Central Sub-Saharan Africa	2005	0
	Central Sub-Saharan Africa	2006	0
	Central Sub-Saharan Africa	2007	0
	Central Sub-Saharan Africa	2008	0
	Central Sub-Saharan Africa	2009	0
	Central Sub-Saharan Africa	2010	0
	Central Sub-Saharan Africa	2011	0
	Central Sub-Saharan Africa	2012	0
	Central Sub-Saharan Africa	2013	0
	Central Sub-Saharan Africa	2014	0
	Central Sub-Saharan Africa	2015	0
	Central Sub-Saharan Africa	2016	0
	Central Sub-Saharan Africa	2017	0
	Central Sub-Saharan Africa	2018	0
	Central Sub-Saharan Africa	2019	0
	Central Sub-Saharan Africa	2020	0
	Central Sub-Saharan Africa	2021	0
	East Asia	1990	0
	East Asia	1991	0
	East Asia	1992	0
	East Asia	1993	0
	East Asia	1994	0
	East Asia	1995	0
	East Asia	1996	0
	East Asia	1997	0
	East Asia	1998	0
	East Asia	1999	0
	East Asia	2000	0
	East Asia	2001	0
	East Asia	2002	0
	East Asia	2003	0
	East Asia	2004	0
	East Asia	2005	0
	East Asia	2006	0
	East Asia	2007	0
	East Asia	2008	0
	East Asia	2009	0
	East Asia	2010	0
	East Asia	2011	0
	East Asia	2012	0
	East Asia	2013	0
	East Asia	2014	0
	East Asia	2015	0
	East Asia	2016	0
	East Asia	2017	0
	East Asia	2018	0
	East Asia	2019	0
	East Asia	2020	0
	East Asia	2021	0
	Eastern Europe	1990	0
	Eastern Europe	1991	0
	Eastern Europe	1992	0
	Eastern Europe	1993	0
	Eastern Europe	1994	0
	Eastern Europe	1995	0
	Eastern Europe	1996	0
	Eastern Europe	1997	0
	Eastern Europe	1998	0
	Eastern Europe	1999	0
	Eastern Europe	2000	0
	Eastern Europe	2001	0
	Eastern Europe	2002	0
	Eastern Europe	2003	0
	Eastern Europe	2004	0
	Eastern Europe	2005	0
	Eastern Europe	2006	0
	Eastern Europe	2007	0
	Eastern Europe	2008	0
	Eastern Europe	2009	0
	Eastern Europe	2010	0
	Eastern Europe	2011	0
	Eastern Europe	2012	0
	Eastern Europe	2013	0
	Eastern Europe	2014	0
	Eastern Europe	2015	0
	Eastern Europe	2016	0
	Eastern Europe	2017	0
	Eastern Europe	2018	0
	Eastern Europe	2019	0
	Eastern Europe	2020	0
	Eastern Europe	2021	0
	Eastern Sub-Saharan Africa	1990	0
	Eastern Sub-Saharan Africa	1991	0
	Eastern Sub-Saharan Africa	1992	0
	Eastern Sub-Saharan Africa	1993	0
	Eastern Sub-Saharan Africa	1994	0
	Eastern Sub-Saharan Africa	1995	0
	Eastern Sub-Saharan Africa	1996	0
	Eastern Sub-Saharan Africa	1997	0
	Eastern Sub-Saharan Africa	1998	0
	Eastern Sub-Saharan Africa	1999	0
	Eastern Sub-Saharan Africa	2000	0
	Eastern Sub-Saharan Africa	2001	0
	Eastern Sub-Saharan Africa	2002	0
	Eastern Sub-Saharan Africa	2003	0
	Eastern Sub-Saharan Africa	2004	0
	Eastern Sub-Saharan Africa	2005	0
	Eastern Sub-Saharan Africa	2006	0
	Eastern Sub-Saharan Africa	2007	0
	Eastern Sub-Saharan Africa	2008	0
	Eastern Sub-Saharan Africa	2009	0
	Eastern Sub-Saharan Africa	2010	0
	Eastern Sub-Saharan Africa	2011	0
	Eastern Sub-Saharan Africa	2012	0
	Eastern Sub-Saharan Africa	2013	0
	Eastern Sub-Saharan Africa	2014	0
	Eastern Sub-Saharan Africa	2015	0
	Eastern Sub-Saharan Africa	2016	0
	Eastern Sub-Saharan Africa	2017	0
	Eastern Sub-Saharan Africa	2018	0
	Eastern Sub-Saharan Africa	2019	0
	Eastern Sub-Saharan Africa	2020	0
	Eastern Sub-Saharan Africa	2021	0
	Global	1990	9.65772
	Global	1991	9.14429
	Global	1992	8.78836
	Global	1993	8.46584
	Global	1994	8.04414
	Global	1995	7.65023
	Global	1996	7.25785
	Global	1997	6.89771
	Global	1998	6.58825
	Global	1999	6.31428
	Global	2000	5.96646
	Global	2001	5.70373
	Global	2002	5.46712
	Global	2003	5.29113
	Global	2004	5.09751
	Global	2005	4.85113
	Global	2006	4.68103
	Global	2007	4.48606
	Global	2008	4.31091
	Global	2009	4.13529
	Global	2010	3.95971
	Global	2011	3.79428
	Global	2012	3.63139
	Global	2013	3.4924
	Global	2014	3.36349
	Global	2015	3.2588
	Global	2016	3.20179
	Global	2017	3.06545
	Global	2018	2.96023
	Global	2019	2.89059
	Global	2020	2.85605
	Global	2021	2.77707
	High-income Asia Pacific	1990	0.0101477
	High-income Asia Pacific	1991	0.0100155
	High-income Asia Pacific	1992	0.0101263
	High-income Asia Pacific	1993	0.0104399
	High-income Asia Pacific	1994	0.0109301
	High-income Asia Pacific	1995	0.0115649
	High-income Asia Pacific	1996	0.0127841
	High-income Asia Pacific	1997	0.0147392
	High-income Asia Pacific	1998	0.0168804
	High-income Asia Pacific	1999	0.0187066
	High-income Asia Pacific	2000	0.0196992
	High-income Asia Pacific	2001	0.0200279
	High-income Asia Pacific	2002	0.0202777
	High-income Asia Pacific	2003	0.0204466
	High-income Asia Pacific	2004	0.020549
	High-income Asia Pacific	2005	0.0206145
	High-income Asia Pacific	2006	0.0207087
	High-income Asia Pacific	2007	0.0208887
	High-income Asia Pacific	2008	0.0210615
	High-income Asia Pacific	2009	0.0211934
	High-income Asia Pacific	2010	0.0212287
	High-income Asia Pacific	2011	0.0211688
	High-income Asia Pacific	2012	0.0211
	High-income Asia Pacific	2013	0.0210165
	High-income Asia Pacific	2014	0.020936
	High-income Asia Pacific	2015	0.0208731
	High-income Asia Pacific	2016	0.0208237
	High-income Asia Pacific	2017	0.0208417
	High-income Asia Pacific	2018	0.0209178
	High-income Asia Pacific	2019	0.0211007
	High-income Asia Pacific	2020	0.0215238
	High-income Asia Pacific	2021	0.0219064
	High-income North America	1990	0.608668
	High-income North America	1991	0.577399
	High-income North America	1992	0.550184
	High-income North America	1993	0.530589
	High-income North America	1994	0.519869
	High-income North America	1995	0.519272
	High-income North America	1996	0.53335
	High-income North America	1997	0.562765
	High-income North America	1998	0.596811
	High-income North America	1999	0.623849
	High-income North America	2000	0.635367
	High-income North America	2001	0.623654
	High-income North America	2002	0.593212
	High-income North America	2003	0.554519
	High-income North America	2004	0.519611
	High-income North America	2005	0.504462
	High-income North America	2006	0.505992
	High-income North America	2007	0.511411
	High-income North America	2008	0.518429
	High-income North America	2009	0.525392
	High-income North America	2010	0.52874
	High-income North America	2011	0.529892
	High-income North America	2012	0.529456
	High-income North America	2013	0.527271
	High-income North America	2014	0.525006
	High-income North America	2015	0.525522
	High-income North America	2016	0.525617
	High-income North America	2017	0.528307
	High-income North America	2018	0.529708
	High-income North America	2019	0.528325
	High-income North America	2020	0.522873
	High-income North America	2021	0.522525
	North Africa and Middle East	1990	0
	North Africa and Middle East	1991	0
	North Africa and Middle East	1992	0
	North Africa and Middle East	1993	0
	North Africa and Middle East	1994	0
	North Africa and Middle East	1995	0
	North Africa and Middle East	1996	0
	North Africa and Middle East	1997	0
	North Africa and Middle East	1998	0
	North Africa and Middle East	1999	0
	North Africa and Middle East	2000	0
	North Africa and Middle East	2001	0
	North Africa and Middle East	2002	0
	North Africa and Middle East	2003	0
	North Africa and Middle East	2004	0
	North Africa and Middle East	2005	0
	North Africa and Middle East	2006	0
	North Africa and Middle East	2007	0
	North Africa and Middle East	2008	0
	North Africa and Middle East	2009	0
	North Africa and Middle East	2010	0
	North Africa and Middle East	2011	0
	North Africa and Middle East	2012	0
	North Africa and Middle East	2013	0
	North Africa and Middle East	2014	0
	North Africa and Middle East	2015	0
	North Africa and Middle East	2016	0
	North Africa and Middle East	2017	0
	North Africa and Middle East	2018	0
	North Africa and Middle East	2019	0
	North Africa and Middle East	2020	0
	North Africa and Middle East	2021	0
	Oceania	1990	0
	Oceania	1991	0
	Oceania	1992	0
	Oceania	1993	0
	Oceania	1994	0
	Oceania	1995	0
	Oceania	1996	0
	Oceania	1997	0
	Oceania	1998	0
	Oceania	1999	0
	Oceania	2000	0
	Oceania	2001	0
	Oceania	2002	0
	Oceania	2003	0
	Oceania	2004	0
	Oceania	2005	0
	Oceania	2006	0
	Oceania	2007	0
	Oceania	2008	0
	Oceania	2009	0
	Oceania	2010	0
	Oceania	2011	0
	Oceania	2012	0
	Oceania	2013	0
	Oceania	2014	0
	Oceania	2015	0
	Oceania	2016	0
	Oceania	2017	0
	Oceania	2018	0
	Oceania	2019	0
	Oceania	2020	0
	Oceania	2021	0
	South Asia	1990	0
	South Asia	1991	0
	South Asia	1992	0
	South Asia	1993	0
	South Asia	1994	0
	South Asia	1995	0
	South Asia	1996	0
	South Asia	1997	0
	South Asia	1998	0
	South Asia	1999	0
	South Asia	2000	0
	South Asia	2001	0
	South Asia	2002	0
	South Asia	2003	0
	South Asia	2004	0
	South Asia	2005	0
	South Asia	2006	0
	South Asia	2007	0
	South Asia	2008	0
	South Asia	2009	0
	South Asia	2010	0
	South Asia	2011	0
	South Asia	2012	0
	South Asia	2013	0
	South Asia	2014	0
	South Asia	2015	0
	South Asia	2016	0
	South Asia	2017	0
	South Asia	2018	0
	South Asia	2019	0
	South Asia	2020	0
	South Asia	2021	0
	Southeast Asia	1990	0
	Southeast Asia	1991	0
	Southeast Asia	1992	0
	Southeast Asia	1993	0
	Southeast Asia	1994	0
	Southeast Asia	1995	0
	Southeast Asia	1996	0
	Southeast Asia	1997	0
	Southeast Asia	1998	0
	Southeast Asia	1999	0
	Southeast Asia	2000	0
	Southeast Asia	2001	0
	Southeast Asia	2002	0
	Southeast Asia	2003	0
	Southeast Asia	2004	0
	Southeast Asia	2005	0
	Southeast Asia	2006	0
	Southeast Asia	2007	0
	Southeast Asia	2008	0
	Southeast Asia	2009	0
	Southeast Asia	2010	0
	Southeast Asia	2011	0
	Southeast Asia	2012	0
	Southeast Asia	2013	0
	Southeast Asia	2014	0
	Southeast Asia	2015	0
	Southeast Asia	2016	0
	Southeast Asia	2017	0
	Southeast Asia	2018	0
	Southeast Asia	2019	0
	Southeast Asia	2020	0
	Southeast Asia	2021	0
	Southern Latin America	1990	86.5974
	Southern Latin America	1991	83.2092
	Southern Latin America	1992	79.5339
	Southern Latin America	1993	75.5903
	Southern Latin America	1994	71.3308
	Southern Latin America	1995	67.6411
	Southern Latin America	1996	64.2335
	Southern Latin America	1997	60.5496
	Southern Latin America	1998	57.0845
	Southern Latin America	1999	54.0748
	Southern Latin America	2000	50.7109
	Southern Latin America	2001	48.5753
	Southern Latin America	2002	46.8184
	Southern Latin America	2003	45.2562
	Southern Latin America	2004	43.4276
	Southern Latin America	2005	41.4232
	Southern Latin America	2006	39.9776
	Southern Latin America	2007	39.2122
	Southern Latin America	2008	38.0166
	Southern Latin America	2009	37.2085
	Southern Latin America	2010	36.2751
	Southern Latin America	2011	35.204
	Southern Latin America	2012	34.2432
	Southern Latin America	2013	33.4274
	Southern Latin America	2014	32.3862
	Southern Latin America	2015	31.0937
	Southern Latin America	2016	29.9656
	Southern Latin America	2017	28.4616
	Southern Latin America	2018	27.1442
	Southern Latin America	2019	26.2041
	Southern Latin America	2020	25.2671
	Southern Latin America	2021	23.5441
	Southern Sub-Saharan Africa	1990	0
	Southern Sub-Saharan Africa	1991	0
	Southern Sub-Saharan Africa	1992	0
	Southern Sub-Saharan Africa	1993	0
	Southern Sub-Saharan Africa	1994	0
	Southern Sub-Saharan Africa	1995	0
	Southern Sub-Saharan Africa	1996	0
	Southern Sub-Saharan Africa	1997	0
	Southern Sub-Saharan Africa	1998	0
	Southern Sub-Saharan Africa	1999	0
	Southern Sub-Saharan Africa	2000	0
	Southern Sub-Saharan Africa	2001	0
	Southern Sub-Saharan Africa	2002	0
	Southern Sub-Saharan Africa	2003	0
[truncated: 114 more rows]
