# Supplementary material for: Global Epidemiology of Vector-Borne Parasitic Diseases: Burden, Trends, Disparities, and Forecasts (1990–2036)
Source: Pathogens. 2025 Aug 25;14(9):844. doi: 10.3390/pathogens14090844 (PMC12472468; doi:10.3390/pathogens14090844)
Supplement: Supplementary file 1 [file pathogens-14-00844-s001.zip › Table S15.xlsx]

## Sheet: Sheet1
Table S15 The ASPR, ASDR and age-standardized DALYs rate of leishmaniasis from 1990 to 2021 by SDI regions
Measure	Location	Year	Val
ASPR	Andean Latin America	1990	551.915
	Andean Latin America	1991	562.081
	Andean Latin America	1992	571.74
	Andean Latin America	1993	580.408
	Andean Latin America	1994	587.614
	Andean Latin America	1995	592.945
	Andean Latin America	1996	597.857
	Andean Latin America	1997	603.524
	Andean Latin America	1998	609.033
	Andean Latin America	1999	613.476
	Andean Latin America	2000	616.026
	Andean Latin America	2001	616.962
	Andean Latin America	2002	617.326
	Andean Latin America	2003	617.328
	Andean Latin America	2004	617.093
	Andean Latin America	2005	616.83
	Andean Latin America	2006	616.745
	Andean Latin America	2007	616.681
	Andean Latin America	2008	616.295
	Andean Latin America	2009	615.16
	Andean Latin America	2010	612.906
	Andean Latin America	2011	607.761
	Andean Latin America	2012	599.441
	Andean Latin America	2013	589.743
	Andean Latin America	2014	580.264
	Andean Latin America	2015	572.694
	Andean Latin America	2016	565.756
	Andean Latin America	2017	558.455
	Andean Latin America	2018	552.609
	Andean Latin America	2019	550.021
	Andean Latin America	2020	549.51
	Andean Latin America	2021	548.717
	Australasia	1990	0
	Australasia	1991	0
	Australasia	1992	0
	Australasia	1993	0
	Australasia	1994	0
	Australasia	1995	0
	Australasia	1996	0
	Australasia	1997	0
	Australasia	1998	0
	Australasia	1999	0
	Australasia	2000	0
	Australasia	2001	0
	Australasia	2002	0
	Australasia	2003	0
	Australasia	2004	0
	Australasia	2005	0
	Australasia	2006	0
	Australasia	2007	0
	Australasia	2008	0
	Australasia	2009	0
	Australasia	2010	0
	Australasia	2011	0
	Australasia	2012	0
	Australasia	2013	0
	Australasia	2014	0
	Australasia	2015	0
	Australasia	2016	0
	Australasia	2017	0
	Australasia	2018	0
	Australasia	2019	0
	Australasia	2020	0
	Australasia	2021	0
	Caribbean	1990	55.309
	Caribbean	1991	54.9452
	Caribbean	1992	54.6223
	Caribbean	1993	54.3416
	Caribbean	1994	54.1584
	Caribbean	1995	54.1098
	Caribbean	1996	54.1588
	Caribbean	1997	54.2304
	Caribbean	1998	54.3249
	Caribbean	1999	54.4587
	Caribbean	2000	54.6167
	Caribbean	2001	54.8769
	Caribbean	2002	55.2077
	Caribbean	2003	55.5191
	Caribbean	2004	55.7337
	Caribbean	2005	55.7548
	Caribbean	2006	55.4143
	Caribbean	2007	54.6869
	Caribbean	2008	53.8296
	Caribbean	2009	53.0878
	Caribbean	2010	52.8386
	Caribbean	2011	52.9973
	Caribbean	2012	53.19
	Caribbean	2013	53.4177
	Caribbean	2014	53.578
	Caribbean	2015	53.5912
	Caribbean	2016	53.337
	Caribbean	2017	52.9491
	Caribbean	2018	52.6428
	Caribbean	2019	52.6174
	Caribbean	2020	52.7683
	Caribbean	2021	52.9226
	Central Asia	1990	218.919
	Central Asia	1991	217.151
	Central Asia	1992	214.919
	Central Asia	1993	212.259
	Central Asia	1994	209.435
	Central Asia	1995	206.915
	Central Asia	1996	203.915
	Central Asia	1997	199.585
	Central Asia	1998	194.419
	Central Asia	1999	189.131
	Central Asia	2000	184.512
	Central Asia	2001	180.162
	Central Asia	2002	175.237
	Central Asia	2003	169.99
	Central Asia	2004	164.768
	Central Asia	2005	160.021
	Central Asia	2006	155.509
	Central Asia	2007	150.783
	Central Asia	2008	146.014
	Central Asia	2009	141.475
	Central Asia	2010	137.489
	Central Asia	2011	133.623
	Central Asia	2012	129.501
	Central Asia	2013	125.398
	Central Asia	2014	121.666
	Central Asia	2015	118.745
	Central Asia	2016	116.222
	Central Asia	2017	113.769
	Central Asia	2018	111.91
	Central Asia	2019	111.276
	Central Asia	2020	111.547
	Central Asia	2021	111.867
	Central Europe	1990	1.36439
	Central Europe	1991	1.33619
	Central Europe	1992	1.30748
	Central Europe	1993	1.277
	Central Europe	1994	1.244
	Central Europe	1995	1.21069
	Central Europe	1996	1.17853
	Central Europe	1997	1.14796
	Central Europe	1998	1.12306
	Central Europe	1999	1.10276
	Central Europe	2000	1.08212
	Central Europe	2001	1.06219
	Central Europe	2002	1.04396
	Central Europe	2003	1.02703
	Central Europe	2004	1.00989
	Central Europe	2005	0.990418
	Central Europe	2006	0.961543
	Central Europe	2007	0.922038
	Central Europe	2008	0.880438
	Central Europe	2009	0.842802
	Central Europe	2010	0.814164
	Central Europe	2011	0.792214
	Central Europe	2012	0.771228
	Central Europe	2013	0.75207
	Central Europe	2014	0.735489
	Central Europe	2015	0.721774
	Central Europe	2016	0.70843
	Central Europe	2017	0.695042
	Central Europe	2018	0.684269
	Central Europe	2019	0.678753
	Central Europe	2020	0.676034
	Central Europe	2021	0.674244
	Central Latin America	1990	241.098
	Central Latin America	1991	238.863
	Central Latin America	1992	236.441
	Central Latin America	1993	233.913
	Central Latin America	1994	231.365
	Central Latin America	1995	228.901
	Central Latin America	1996	226.235
	Central Latin America	1997	223.279
	Central Latin America	1998	220.37
	Central Latin America	1999	218.007
	Central Latin America	2000	216.672
	Central Latin America	2001	217.438
	Central Latin America	2002	220.403
	Central Latin America	2003	224.376
	Central Latin America	2004	228.159
	Central Latin America	2005	230.579
	Central Latin America	2006	232.01
	Central Latin America	2007	233.414
	Central Latin America	2008	234.49
	Central Latin America	2009	234.938
	Central Latin America	2010	234.422
	Central Latin America	2011	232.508
	Central Latin America	2012	229.439
	Central Latin America	2013	225.886
	Central Latin America	2014	222.537
	Central Latin America	2015	220.01
	Central Latin America	2016	218.052
	Central Latin America	2017	216.293
	Central Latin America	2018	215.186
	Central Latin America	2019	215.088
	Central Latin America	2020	215.564
	Central Latin America	2021	215.859
	Central Sub-Saharan Africa	1990	27.2753
	Central Sub-Saharan Africa	1991	24.7389
	Central Sub-Saharan Africa	1992	22.4236
	Central Sub-Saharan Africa	1993	20.497
	Central Sub-Saharan Africa	1994	19.1252
	Central Sub-Saharan Africa	1995	18.4617
	Central Sub-Saharan Africa	1996	18.2674
	Central Sub-Saharan Africa	1997	18.16
	Central Sub-Saharan Africa	1998	18.1126
	Central Sub-Saharan Africa	1999	18.0928
	Central Sub-Saharan Africa	2000	18.0607
	Central Sub-Saharan Africa	2001	18.067
	Central Sub-Saharan Africa	2002	18.1318
	Central Sub-Saharan Africa	2003	18.2088
	Central Sub-Saharan Africa	2004	18.2532
	Central Sub-Saharan Africa	2005	18.2066
	Central Sub-Saharan Africa	2006	18.0832
	Central Sub-Saharan Africa	2007	17.9234
	Central Sub-Saharan Africa	2008	17.7487
	Central Sub-Saharan Africa	2009	17.582
	Central Sub-Saharan Africa	2010	17.4345
	Central Sub-Saharan Africa	2011	17.3164
	Central Sub-Saharan Africa	2012	17.2044
	Central Sub-Saharan Africa	2013	17.0952
	Central Sub-Saharan Africa	2014	16.9837
	Central Sub-Saharan Africa	2015	16.8625
	Central Sub-Saharan Africa	2016	16.7147
	Central Sub-Saharan Africa	2017	16.531
	Central Sub-Saharan Africa	2018	16.3589
	Central Sub-Saharan Africa	2019	16.2512
	Central Sub-Saharan Africa	2020	16.1864
	Central Sub-Saharan Africa	2021	16.1638
	East Asia	1990	2.43115
	East Asia	1991	2.36086
	East Asia	1992	2.29409
	East Asia	1993	2.22853
	East Asia	1994	2.16732
	East Asia	1995	2.11224
	East Asia	1996	2.05417
	East Asia	1997	1.99289
	East Asia	1998	1.92901
	East Asia	1999	1.86812
	East Asia	2000	1.81412
	East Asia	2001	1.76053
	East Asia	2002	1.70638
	East Asia	2003	1.65218
	East Asia	2004	1.6024
	East Asia	2005	1.55853
	East Asia	2006	1.51484
	East Asia	2007	1.47088
	East Asia	2008	1.42629
	East Asia	2009	1.38389
	East Asia	2010	1.34454
	East Asia	2011	1.30265
	East Asia	2012	1.25851
	East Asia	2013	1.21428
	East Asia	2014	1.17432
	East Asia	2015	1.14232
	East Asia	2016	1.11149
	East Asia	2017	1.08088
	East Asia	2018	1.05809
	East Asia	2019	1.05311
	East Asia	2020	1.06103
	East Asia	2021	1.06966
	Eastern Europe	1990	0
	Eastern Europe	1991	0
	Eastern Europe	1992	0
	Eastern Europe	1993	0
	Eastern Europe	1994	0
	Eastern Europe	1995	0
	Eastern Europe	1996	0
	Eastern Europe	1997	0
	Eastern Europe	1998	0
	Eastern Europe	1999	0
	Eastern Europe	2000	0
	Eastern Europe	2001	0
	Eastern Europe	2002	0
	Eastern Europe	2003	0
	Eastern Europe	2004	0
	Eastern Europe	2005	0
	Eastern Europe	2006	0
	Eastern Europe	2007	0
	Eastern Europe	2008	0
	Eastern Europe	2009	0
	Eastern Europe	2010	0
	Eastern Europe	2011	0
	Eastern Europe	2012	0
	Eastern Europe	2013	0
	Eastern Europe	2014	0
	Eastern Europe	2015	0
	Eastern Europe	2016	0
	Eastern Europe	2017	0
	Eastern Europe	2018	0
	Eastern Europe	2019	0
	Eastern Europe	2020	0
	Eastern Europe	2021	0
	Eastern Sub-Saharan Africa	1990	25.7574
	Eastern Sub-Saharan Africa	1991	22.8398
	Eastern Sub-Saharan Africa	1992	20.1921
	Eastern Sub-Saharan Africa	1993	17.9919
	Eastern Sub-Saharan Africa	1994	16.4324
	Eastern Sub-Saharan Africa	1995	15.5334
	Eastern Sub-Saharan Africa	1996	14.9893
	Eastern Sub-Saharan Africa	1997	14.5206
	Eastern Sub-Saharan Africa	1998	14.1515
	Eastern Sub-Saharan Africa	1999	13.8764
	Eastern Sub-Saharan Africa	2000	13.6598
	Eastern Sub-Saharan Africa	2001	13.4748
	Eastern Sub-Saharan Africa	2002	13.2952
	Eastern Sub-Saharan Africa	2003	13.123
	Eastern Sub-Saharan Africa	2004	12.9569
	Eastern Sub-Saharan Africa	2005	12.7866
	Eastern Sub-Saharan Africa	2006	12.606
	Eastern Sub-Saharan Africa	2007	12.411
	Eastern Sub-Saharan Africa	2008	12.2127
	Eastern Sub-Saharan Africa	2009	12.0216
	Eastern Sub-Saharan Africa	2010	11.8436
	Eastern Sub-Saharan Africa	2011	11.6494
	Eastern Sub-Saharan Africa	2012	11.4251
	Eastern Sub-Saharan Africa	2013	11.2049
	Eastern Sub-Saharan Africa	2014	11.0071
	Eastern Sub-Saharan Africa	2015	10.8571
	Eastern Sub-Saharan Africa	2016	10.837
	Eastern Sub-Saharan Africa	2017	10.9216
	Eastern Sub-Saharan Africa	2018	11.0243
	Eastern Sub-Saharan Africa	2019	11.0561
	Eastern Sub-Saharan Africa	2020	11.0171
	Eastern Sub-Saharan Africa	2021	11.005
	Global	1990	62.935
	Global	1991	63.1932
	Global	1992	63.457
	Global	1993	63.7384
	Global	1994	64.0001
	Global	1995	64.2235
	Global	1996	64.322
	Global	1997	64.303
	Global	1998	64.2861
	Global	1999	64.3342
	Global	2000	64.4955
	Global	2001	64.9867
	Global	2002	65.9155
	Global	2003	67.0928
	Global	2004	68.2205
	Global	2005	69.0646
	Global	2006	69.724
	Global	2007	70.4201
	Global	2008	71.091
	Global	2009	71.6963
	Global	2010	72.2735
	Global	2011	72.8601
	Global	2012	73.4009
	Global	2013	73.613
	Global	2014	73.4848
	Global	2015	73.4547
	Global	2016	73.7732
	Global	2017	74.3636
	Global	2018	75.0428
	Global	2019	75.6992
	Global	2020	76.3393
	Global	2021	76.965
	High-income Asia Pacific	1990	0
	High-income Asia Pacific	1991	0
	High-income Asia Pacific	1992	0
	High-income Asia Pacific	1993	0
	High-income Asia Pacific	1994	0
	High-income Asia Pacific	1995	0
	High-income Asia Pacific	1996	0
	High-income Asia Pacific	1997	0
	High-income Asia Pacific	1998	0
	High-income Asia Pacific	1999	0
	High-income Asia Pacific	2000	0
	High-income Asia Pacific	2001	0
	High-income Asia Pacific	2002	0
	High-income Asia Pacific	2003	0
	High-income Asia Pacific	2004	0
	High-income Asia Pacific	2005	0
	High-income Asia Pacific	2006	0
	High-income Asia Pacific	2007	0
	High-income Asia Pacific	2008	0
	High-income Asia Pacific	2009	0
	High-income Asia Pacific	2010	0
	High-income Asia Pacific	2011	0
	High-income Asia Pacific	2012	0
	High-income Asia Pacific	2013	0
	High-income Asia Pacific	2014	0
	High-income Asia Pacific	2015	0
	High-income Asia Pacific	2016	0
	High-income Asia Pacific	2017	0
	High-income Asia Pacific	2018	0
	High-income Asia Pacific	2019	0
	High-income Asia Pacific	2020	0
	High-income Asia Pacific	2021	0
	High-income North America	1990	0.0890558
	High-income North America	1991	0.0875736
	High-income North America	1992	0.0863156
	High-income North America	1993	0.0853604
	High-income North America	1994	0.0847844
	High-income North America	1995	0.0846783
	High-income North America	1996	0.0850413
	High-income North America	1997	0.0857082
	High-income North America	1998	0.0865142
	High-income North America	1999	0.0872918
	High-income North America	2000	0.0878614
	High-income North America	2001	0.0881356
	High-income North America	2002	0.0882499
	High-income North America	2003	0.0883077
	High-income North America	2004	0.0884161
	High-income North America	2005	0.0886932
	High-income North America	2006	0.0891159
	High-income North America	2007	0.0895817
	High-income North America	2008	0.0900755
	High-income North America	2009	0.0905843
	High-income North America	2010	0.0911029
	High-income North America	2011	0.0915652
	High-income North America	2012	0.0919837
	High-income North America	2013	0.0924175
	High-income North America	2014	0.0929294
	High-income North America	2015	0.0935884
	High-income North America	2016	0.0945041
	High-income North America	2017	0.0956065
	High-income North America	2018	0.0966648
	High-income North America	2019	0.0974709
	High-income North America	2020	0.0980668
	High-income North America	2021	0.0986022
	North Africa and Middle East	1990	645.665
	North Africa and Middle East	1991	645.404
	North Africa and Middle East	1992	644.675
	North Africa and Middle East	1993	643.571
	North Africa and Middle East	1994	641.554
	North Africa and Middle East	1995	638.007
	North Africa and Middle East	1996	632.272
	North Africa and Middle East	1997	624.869
	North Africa and Middle East	1998	617.007
	North Africa and Middle East	1999	609.822
	North Africa and Middle East	2000	604.131
	North Africa and Middle East	2001	601.89
	North Africa and Middle East	2002	603.881
	North Africa and Middle East	2003	608.338
	North Africa and Middle East	2004	612.723
	North Africa and Middle East	2005	614.903
	North Africa and Middle East	2006	616.504
	North Africa and Middle East	2007	619.876
	North Africa and Middle East	2008	623.458
	North Africa and Middle East	2009	626.612
	North Africa and Middle East	2010	629.472
	North Africa and Middle East	2011	632.726
	North Africa and Middle East	2012	636.735
	North Africa and Middle East	2013	637.47
	North Africa and Middle East	2014	634.073
	North Africa and Middle East	2015	630.77
	North Africa and Middle East	2016	631.491
	North Africa and Middle East	2017	635.519
	North Africa and Middle East	2018	639.332
	North Africa and Middle East	2019	640.931
	North Africa and Middle East	2020	641.712
	North Africa and Middle East	2021	642.903
	Oceania	1990	0
	Oceania	1991	0
	Oceania	1992	0
	Oceania	1993	0
	Oceania	1994	0
	Oceania	1995	0
	Oceania	1996	0
	Oceania	1997	0
	Oceania	1998	0
	Oceania	1999	0
	Oceania	2000	0
	Oceania	2001	0
	Oceania	2002	0
	Oceania	2003	0
	Oceania	2004	0
	Oceania	2005	0
	Oceania	2006	0
	Oceania	2007	0
	Oceania	2008	0
	Oceania	2009	0
	Oceania	2010	0
	Oceania	2011	0
	Oceania	2012	0
	Oceania	2013	0
	Oceania	2014	0
	Oceania	2015	0
	Oceania	2016	0
	Oceania	2017	0
	Oceania	2018	0
	Oceania	2019	0
	Oceania	2020	0
	Oceania	2021	0
	South Asia	1990	23.7802
	South Asia	1991	22.9769
	South Asia	1992	22.2349
	South Asia	1993	21.57
	South Asia	1994	21.0097
	South Asia	1995	20.592
	South Asia	1996	20.2525
	South Asia	1997	19.9317
	South Asia	1998	19.6428
	South Asia	1999	19.4009
	South Asia	2000	19.2197
	South Asia	2001	19.1041
	South Asia	2002	19.0418
	South Asia	2003	18.9954
	South Asia	2004	18.9311
	South Asia	2005	18.803
	South Asia	2006	18.5215
	South Asia	2007	18.1068
	South Asia	2008	17.6526
	South Asia	2009	17.2597
	South Asia	2010	17.0408
	South Asia	2011	16.9634
	South Asia	2012	16.9249
	South Asia	2013	16.9414
	South Asia	2014	17.0285
	South Asia	2015	17.1845
	South Asia	2016	17.4583
	South Asia	2017	17.842
	South Asia	2018	18.2298
	South Asia	2019	18.5096
	South Asia	2020	18.683
	South Asia	2021	18.8584
	Southeast Asia	1990	1.09692
	Southeast Asia	1991	1.08992
	Southeast Asia	1992	1.08197
	Southeast Asia	1993	1.07373
	Southeast Asia	1994	1.06471
	Southeast Asia	1995	1.05451
	Southeast Asia	1996	1.0415
	Southeast Asia	1997	1.02585
	Southeast Asia	1998	1.01066
	Southeast Asia	1999	0.998039
	Southeast Asia	2000	0.99053
	Southeast Asia	2001	0.992575
	Southeast Asia	2002	1.00416
	Southeast Asia	2003	1.02124
	Southeast Asia	2004	1.03835
	Southeast Asia	2005	1.05272
	Southeast Asia	2006	1.06262
	Southeast Asia	2007	1.07005
	Southeast Asia	2008	1.08028
	Southeast Asia	2009	1.096
	Southeast Asia	2010	1.11756
	Southeast Asia	2011	1.17183
	Southeast Asia	2012	1.27346
	Southeast Asia	2013	1.40273
	Southeast Asia	2014	1.5386
	Southeast Asia	2015	1.66238
	Southeast Asia	2016	1.79837
	Southeast Asia	2017	1.95127
	Southeast Asia	2018	2.07308
	Southeast Asia	2019	2.11621
	Southeast Asia	2020	2.10599
	Southeast Asia	2021	2.09632
	Southern Latin America	1990	13.0181
	Southern Latin America	1991	12.8091
	Southern Latin America	1992	12.6669
	Southern Latin America	1993	12.5879
	Southern Latin America	1994	12.57
	Southern Latin America	1995	12.6084
	Southern Latin America	1996	12.8205
	Southern Latin America	1997	13.244
	Southern Latin America	1998	13.7548
	Southern Latin America	1999	14.2287
	Southern Latin America	2000	14.539
	Southern Latin America	2001	14.7296
	Southern Latin America	2002	14.9135
	Southern Latin America	2003	15.0662
	Southern Latin America	2004	15.1646
	Southern Latin America	2005	15.1806
	Southern Latin America	2006	15.057
	Southern Latin America	2007	14.8029
	Southern Latin America	2008	14.4896
	Southern Latin America	2009	14.1887
	Southern Latin America	2010	13.9682
	Southern Latin America	2011	13.7978
	Southern Latin America	2012	13.6145
	Southern Latin America	2013	13.4363
	Southern Latin America	2014	13.2815
	Southern Latin America	2015	13.1668
	Southern Latin America	2016	13.0736
	Southern Latin America	2017	12.9834
	Southern Latin America	2018	12.9088
	Southern Latin America	2019	12.8661
	Southern Latin America	2020	12.852
	Southern Latin America	2021	12.8493
	Southern Sub-Saharan Africa	1990	0.727554
	Southern Sub-Saharan Africa	1991	0.711127
	Southern Sub-Saharan Africa	1992	0.696369
	Southern Sub-Saharan Africa	1993	0.683583
	Southern Sub-Saharan Africa	1994	0.672954
	Southern Sub-Saharan Africa	1995	0.664794
	Southern Sub-Saharan Africa	1996	0.659492
	Southern Sub-Saharan Africa	1997	0.656391
	Southern Sub-Saharan Africa	1998	0.654392
	Southern Sub-Saharan Africa	1999	0.652323
	Southern Sub-Saharan Africa	2000	0.64929
	Southern Sub-Saharan Africa	2001	0.645573
	Southern Sub-Saharan Africa	2002	0.642559
	Southern Sub-Saharan Africa	2003	0.640335
	Southern Sub-Saharan Africa	2004	0.638891
	Southern Sub-Saharan Africa	2005	0.638257
	Southern Sub-Saharan Africa	2006	0.637687
	Southern Sub-Saharan Africa	2007	0.637097
	Southern Sub-Saharan Africa	2008	0.636886
	Southern Sub-Saharan Africa	2009	0.637319
	Southern Sub-Saharan Africa	2010	0.63869
	Southern Sub-Saharan Africa	2011	0.640279
	Southern Sub-Saharan Africa	2012	0.641611
	Southern Sub-Saharan Africa	2013	0.642834
	Southern Sub-Saharan Africa	2014	0.643989
	Southern Sub-Saharan Africa	2015	0.645193
	Southern Sub-Saharan Africa	2016	0.645324
	Southern Sub-Saharan Africa	2017	0.644609
	Southern Sub-Saharan Africa	2018	0.644629
	Southern Sub-Saharan Africa	2019	0.647035
	Southern Sub-Saharan Africa	2020	0.651725
	Southern Sub-Saharan Africa	2021	0.655481
	Tropical Latin America	1990	302.62
	Tropical Latin America	1991	305.187
	Tropical Latin America	1992	307.581
	Tropical Latin America	1993	309.834
	Tropical Latin America	1994	311.883
	Tropical Latin America	1995	313.621
	Tropical Latin America	1996	315.356
	Tropical Latin America	1997	317.272
	Tropical Latin America	1998	319.256
	Tropical Latin America	1999	321.24
	Tropical Latin America	2000	323.121
	Tropical Latin America	2001	326.36
	Tropical Latin America	2002	331.551
	Tropical Latin America	2003	337.293
	Tropical Latin America	2004	342.119
	Tropical Latin America	2005	344.449
	Tropical Latin America	2006	343.752
	Tropical Latin America	2007	341.16
	Tropical Latin America	2008	337.486
	Tropical Latin America	2009	333.587
	Tropical Latin America	2010	330.253
	Tropical Latin America	2011	326.891
	Tropical Latin America	2012	322.705
	Tropical Latin America	2013	318.153
	Tropical Latin America	2014	313.739
	Tropical Latin America	2015	309.885
	Tropical Latin America	2016	305.243
	Tropical Latin America	2017	299.62
	Tropical Latin America	2018	295.225
	Tropical Latin America	2019	294.321
	Tropical Latin America	2020	295.851
	Tropical Latin America	2021	297.449
	Western Europe	1990	0.987608
	Western Europe	1991	0.972424
	Western Europe	1992	0.958696
	Western Europe	1993	0.947087
	Western Europe	1994	0.937723
	Western Europe	1995	0.930615
	Western Europe	1996	0.927023
	Western Europe	1997	0.926398
	Western Europe	1998	0.927187
	Western Europe	1999	0.927478
	Western Europe	2000	0.925614
	Western Europe	2001	0.920251
	Western Europe	2002	0.911508
	Western Europe	2003	0.900743
	Western Europe	2004	0.889125
	Western Europe	2005	0.878181
	Western Europe	2006	0.866567
	Western Europe	2007	0.852815
	Western Europe	2008	0.838674
	Western Europe	2009	0.825484
	Western Europe	2010	0.814804
	Western Europe	2011	0.806736
	Western Europe	2012	0.799619
	Western Europe	2013	0.793188
	Western Europe	2014	0.786941
	Western Europe	2015	0.780495
	Western Europe	2016	0.771826
	Western Europe	2017	0.761472
	Western Europe	2018	0.753229
	Western Europe	2019	0.750428
	Western Europe	2020	0.751282
	Western Europe	2021	0.752547
	Western Sub-Saharan Africa	1990	35.6479
	Western Sub-Saharan Africa	1991	35.6309
	Western Sub-Saharan Africa	1992	35.707
	Western Sub-Saharan Africa	1993	35.8702
	Western Sub-Saharan Africa	1994	36.122
	Western Sub-Saharan Africa	1995	36.4378
	Western Sub-Saharan Africa	1996	37.0541
	Western Sub-Saharan Africa	1997	38.074
	Western Sub-Saharan Africa	1998	39.2946
	Western Sub-Saharan Africa	1999	40.5166
	Western Sub-Saharan Africa	2000	41.5234
	Western Sub-Saharan Africa	2001	42.479
	Western Sub-Saharan Africa	2002	43.5819
	Western Sub-Saharan Africa	2003	44.6699
	Western Sub-Saharan Africa	2004	45.5777
	Western Sub-Saharan Africa	2005	46.1256
	Western Sub-Saharan Africa	2006	46.2209
	Western Sub-Saharan Africa	2007	45.9878
	Western Sub-Saharan Africa	2008	45.5643
	Western Sub-Saharan Africa	2009	45.0864
	Western Sub-Saharan Africa	2010	44.6753
	Western Sub-Saharan Africa	2011	44.3423
	Western Sub-Saharan Africa	2012	44.0257
	Western Sub-Saharan Africa	2013	43.7239
	Western Sub-Saharan Africa	2014	43.4364
	Western Sub-Saharan Africa	2015	43.1496
	Western Sub-Saharan Africa	2016	42.7852
	Western Sub-Saharan Africa	2017	42.3715
	Western Sub-Saharan Africa	2018	42.0366
	Western Sub-Saharan Africa	2019	41.9117
	Western Sub-Saharan Africa	2020	41.9107
	Western Sub-Saharan Africa	2021	41.8754
ASDR	Andean Latin America	1990	0.176194
	Andean Latin America	1991	0.140688
	Andean Latin America	1992	0.107776
	Andean Latin America	1993	0.0783874
	Andean Latin America	1994	0.0553314
	Andean Latin America	1995	0.0459485
	Andean Latin America	1996	0.0398057
	Andean Latin America	1997	0.0354465
	Andean Latin America	1998	0.0320784
	Andean Latin America	1999	0.029342
	Andean Latin America	2000	0.0261168
	Andean Latin America	2001	0.0236454
	Andean Latin America	2002	0.0224154
	Andean Latin America	2003	0.0213818
	Andean Latin America	2004	0.020308
	Andean Latin America	2005	0.0189725
	Andean Latin America	2006	0.0176153
	Andean Latin America	2007	0.0160449
	Andean Latin America	2008	0.0150466
	Andean Latin America	2009	0.014523
	Andean Latin America	2010	0.0145456
	Andean Latin America	2011	0.013976
	Andean Latin America	2012	0.0132288
	Andean Latin America	2013	0.0119728
	Andean Latin America	2014	0.0118327
	Andean Latin America	2015	0.0127578
	Andean Latin America	2016	0.0128186
	Andean Latin America	2017	0.013396
	Andean Latin America	2018	0.011306
	Andean Latin America	2019	0.0105074
	Andean Latin America	2020	0.00989308
	Andean Latin America	2021	0.00996147
	Australasia	1990	0
	Australasia	1991	0
	Australasia	1992	0
	Australasia	1993	0
	Australasia	1994	0
	Australasia	1995	0
	Australasia	1996	0
	Australasia	1997	0
	Australasia	1998	0
	Australasia	1999	0
	Australasia	2000	0
	Australasia	2001	0
	Australasia	2002	0
	Australasia	2003	0
	Australasia	2004	0
	Australasia	2005	0
	Australasia	2006	0
	Australasia	2007	0
	Australasia	2008	0
	Australasia	2009	0
	Australasia	2010	0
	Australasia	2011	0
	Australasia	2012	0
	Australasia	2013	0
	Australasia	2014	0
	Australasia	2015	0
	Australasia	2016	0
	Australasia	2017	0
	Australasia	2018	0
	Australasia	2019	0
	Australasia	2020	0
	Australasia	2021	0
	Caribbean	1990	0.00476391
	Caribbean	1991	0.00375565
	Caribbean	1992	0.00295276
	Caribbean	1993	0.00225301
	Caribbean	1994	0.00163653
	Caribbean	1995	0.00141787
	Caribbean	1996	0.00130659
	Caribbean	1997	0.00120351
	Caribbean	1998	0.00109347
	Caribbean	1999	0.00100458
	Caribbean	2000	0.000797073
	Caribbean	2001	0.000666263
	Caribbean	2002	0.000645784
	Caribbean	2003	0.000626401
	Caribbean	2004	0.000609481
	Caribbean	2005	0.000585468
	Caribbean	2006	0.000580101
	Caribbean	2007	0.000544968
	Caribbean	2008	0.000510108
	Caribbean	2009	0.000491491
	Caribbean	2010	0.000496477
	Caribbean	2011	0.000483374
	Caribbean	2012	0.000467059
	Caribbean	2013	0.000427444
	Caribbean	2014	0.000426563
	Caribbean	2015	0.000459532
	Caribbean	2016	0.000480571
	Caribbean	2017	0.000458807
	Caribbean	2018	0.000463382
	Caribbean	2019	0.000446777
	Caribbean	2020	0.000426415
	Caribbean	2021	0.000438
	Central Asia	1990	0.024737
	Central Asia	1991	0.0240861
	Central Asia	1992	0.024144
	Central Asia	1993	0.024549
	Central Asia	1994	0.0250663
	Central Asia	1995	0.0273801
	Central Asia	1996	0.0329448
	Central Asia	1997	0.035815
	Central Asia	1998	0.0373612
	Central Asia	1999	0.0380902
	Central Asia	2000	0.0386974
	Central Asia	2001	0.039644
	Central Asia	2002	0.0397719
	Central Asia	2003	0.0413731
	Central Asia	2004	0.0450716
	Central Asia	2005	0.0490894
	Central Asia	2006	0.0532642
	Central Asia	2007	0.0560195
	Central Asia	2008	0.0576191
	Central Asia	2009	0.0571905
	Central Asia	2010	0.0547428
	Central Asia	2011	0.0504567
	Central Asia	2012	0.0485673
	Central Asia	2013	0.0464735
	Central Asia	2014	0.0436387
	Central Asia	2015	0.0417492
	Central Asia	2016	0.0404809
	Central Asia	2017	0.0403124
	Central Asia	2018	0.0403284
	Central Asia	2019	0.038214
	Central Asia	2020	0.0361526
	Central Asia	2021	0.0376086
	Central Europe	1990	0.124855
	Central Europe	1991	0.113305
	Central Europe	1992	0.105068
	Central Europe	1993	0.0951254
	Central Europe	1994	0.086752
	Central Europe	1995	0.0807881
	Central Europe	1996	0.0730346
	Central Europe	1997	0.0678141
	Central Europe	1998	0.0633141
	Central Europe	1999	0.0597188
	Central Europe	2000	0.0575342
	Central Europe	2001	0.0570041
	Central Europe	2002	0.0566033
	Central Europe	2003	0.052694
	Central Europe	2004	0.0464329
	Central Europe	2005	0.0402061
	Central Europe	2006	0.0337809
	Central Europe	2007	0.0279324
	Central Europe	2008	0.021778
	Central Europe	2009	0.0158816
	Central Europe	2010	0.0116998
	Central Europe	2011	0.00976873
	Central Europe	2012	0.00827331
	Central Europe	2013	0.00717607
	Central Europe	2014	0.00655885
	Central Europe	2015	0.00620971
	Central Europe	2016	0.00620255
	Central Europe	2017	0.00604944
	Central Europe	2018	0.00664249
	Central Europe	2019	0.00638197
	Central Europe	2020	0.00590406
	Central Europe	2021	0.00587847
	Central Latin America	1990	0.0245216
	Central Latin America	1991	0.0232512
	Central Latin America	1992	0.0217685
	Central Latin America	1993	0.0209834
	Central Latin America	1994	0.0200034
	Central Latin America	1995	0.0201149
	Central Latin America	1996	0.020519
	Central Latin America	1997	0.0205982
	Central Latin America	1998	0.0209649
	Central Latin America	1999	0.0222218
	Central Latin America	2000	0.0220319
	Central Latin America	2001	0.020795
	Central Latin America	2002	0.020301
	Central Latin America	2003	0.0203701
	Central Latin America	2004	0.0188097
	Central Latin America	2005	0.015782
	Central Latin America	2006	0.0125647
	Central Latin America	2007	0.0101653
	Central Latin America	2008	0.00871699
	Central Latin America	2009	0.00774839
	Central Latin America	2010	0.00678384
	Central Latin America	2011	0.00583009
	Central Latin America	2012	0.00521111
	Central Latin America	2013	0.0050336
	Central Latin America	2014	0.00538438
	Central Latin America	2015	0.00616098
	Central Latin America	2016	0.00690899
	Central Latin America	2017	0.00726599
	Central Latin America	2018	0.0072576
	Central Latin America	2019	0.00703793
	Central Latin America	2020	0.00682736
	Central Latin America	2021	0.00699059
	Central Sub-Saharan Africa	1990	5.5093
	Central Sub-Saharan Africa	1991	4.26451
	Central Sub-Saharan Africa	1992	2.43082
	Central Sub-Saharan Africa	1993	1.26117
	Central Sub-Saharan Africa	1994	0.648607
	Central Sub-Saharan Africa	1995	0.420157
	Central Sub-Saharan Africa	1996	0.3037
	Central Sub-Saharan Africa	1997	0.229657
	Central Sub-Saharan Africa	1998	0.200785
	Central Sub-Saharan Africa	1999	0.188828
	Central Sub-Saharan Africa	2000	0.205954
	Central Sub-Saharan Africa	2001	0.244195
	Central Sub-Saharan Africa	2002	0.313241
	Central Sub-Saharan Africa	2003	0.419196
	Central Sub-Saharan Africa	2004	0.440478
	Central Sub-Saharan Africa	2005	0.456342
	Central Sub-Saharan Africa	2006	0.465415
	Central Sub-Saharan Africa	2007	0.415767
	Central Sub-Saharan Africa	2008	0.439359
	Central Sub-Saharan Africa	2009	0.453646
	Central Sub-Saharan Africa	2010	0.499531
	Central Sub-Saharan Africa	2011	0.509906
	Central Sub-Saharan Africa	2012	0.498927
	Central Sub-Saharan Africa	2013	0.521599
	Central Sub-Saharan Africa	2014	0.566292
	Central Sub-Saharan Africa	2015	0.572077
	Central Sub-Saharan Africa	2016	0.543123
	Central Sub-Saharan Africa	2017	0.490395
	Central Sub-Saharan Africa	2018	0.432446
	Central Sub-Saharan Africa	2019	0.398186
	Central Sub-Saharan Africa	2020	0.372046
	Central Sub-Saharan Africa	2021	0.372242
	East Asia	1990	0.0716217
	East Asia	1991	0.0657315
	East Asia	1992	0.0607091
	East Asia	1993	0.056366
	East Asia	1994	0.053609
	East Asia	1995	0.0511947
	East Asia	1996	0.0471978
	East Asia	1997	0.0430135
	East Asia	1998	0.0401169
	East Asia	1999	0.0373602
	East Asia	2000	0.0346889
	East Asia	2001	0.0325004
	East Asia	2002	0.0311224
	East Asia	2003	0.0294657
	East Asia	2004	0.0271497
	East Asia	2005	0.0249405
	East Asia	2006	0.0239122
	East Asia	2007	0.0253229
	East Asia	2008	0.027577
	East Asia	2009	0.0273572
	East Asia	2010	0.024207
	East Asia	2011	0.022855
	East Asia	2012	0.0216722
	East Asia	2013	0.0196213
	East Asia	2014	0.0177011
	East Asia	2015	0.0167258
	East Asia	2016	0.0160368
	East Asia	2017	0.0144161
	East Asia	2018	0.0130799
	East Asia	2019	0.012087
	East Asia	2020	0.0110764
	East Asia	2021	0.0111536
	Eastern Europe	1990	0
	Eastern Europe	1991	0
	Eastern Europe	1992	0
	Eastern Europe	1993	0
	Eastern Europe	1994	0
	Eastern Europe	1995	0
	Eastern Europe	1996	0
	Eastern Europe	1997	0
	Eastern Europe	1998	0
	Eastern Europe	1999	0
	Eastern Europe	2000	0
	Eastern Europe	2001	0
	Eastern Europe	2002	0
	Eastern Europe	2003	0
	Eastern Europe	2004	0
	Eastern Europe	2005	0
	Eastern Europe	2006	0
	Eastern Europe	2007	0
	Eastern Europe	2008	0
	Eastern Europe	2009	0
	Eastern Europe	2010	0
	Eastern Europe	2011	0
	Eastern Europe	2012	0
	Eastern Europe	2013	0
	Eastern Europe	2014	0
	Eastern Europe	2015	0
	Eastern Europe	2016	0
	Eastern Europe	2017	0
	Eastern Europe	2018	0
	Eastern Europe	2019	0
	Eastern Europe	2020	0
	Eastern Europe	2021	0
	Eastern Sub-Saharan Africa	1990	9.40216
	Eastern Sub-Saharan Africa	1991	8.71289
	Eastern Sub-Saharan Africa	1992	6.63375
	Eastern Sub-Saharan Africa	1993	4.77308
	Eastern Sub-Saharan Africa	1994	3.53955
	Eastern Sub-Saharan Africa	1995	1.98202
	Eastern Sub-Saharan Africa	1996	1.40535
	Eastern Sub-Saharan Africa	1997	1.05006
	Eastern Sub-Saharan Africa	1998	0.874613
	Eastern Sub-Saharan Africa	1999	0.805351
	Eastern Sub-Saharan Africa	2000	0.765598
	Eastern Sub-Saharan Africa	2001	0.768836
	Eastern Sub-Saharan Africa	2002	0.790425
	Eastern Sub-Saharan Africa	2003	0.789408
	Eastern Sub-Saharan Africa	2004	0.74035
	Eastern Sub-Saharan Africa	2005	0.687814
	Eastern Sub-Saharan Africa	2006	0.607733
	Eastern Sub-Saharan Africa	2007	0.550969
	Eastern Sub-Saharan Africa	2008	0.547466
	Eastern Sub-Saharan Africa	2009	0.603922
	Eastern Sub-Saharan Africa	2010	0.736425
	Eastern Sub-Saharan Africa	2011	0.785697
	Eastern Sub-Saharan Africa	2012	0.74411
	Eastern Sub-Saharan Africa	2013	0.680368
	Eastern Sub-Saharan Africa	2014	0.651323
	Eastern Sub-Saharan Africa	2015	0.564107
	Eastern Sub-Saharan Africa	2016	0.491118
	Eastern Sub-Saharan Africa	2017	0.429312
	Eastern Sub-Saharan Africa	2018	0.376085
	Eastern Sub-Saharan Africa	2019	0.344503
	Eastern Sub-Saharan Africa	2020	0.318478
	Eastern Sub-Saharan Africa	2021	0.314198
	Global	1990	1.0519
	Global	1991	0.97064
	Global	1992	0.808405
	Global	1993	0.64108
	Global	1994	0.513803
	Global	1995	0.394657
	Global	1996	0.328163
	Global	1997	0.276204
	Global	1998	0.242826
	Global	1999	0.224052
	Global	2000	0.213646
	Global	2001	0.205475
	Global	2002	0.208066
	Global	2003	0.217824
	Global	2004	0.230433
	Global	2005	0.247844
	Global	2006	0.253377
	Global	2007	0.243189
	Global	2008	0.224655
	Global	2009	0.208986
	Global	2010	0.203383
	Global	2011	0.191118
	Global	2012	0.166911
	Global	2013	0.143431
	Global	2014	0.12703
	Global	2015	0.111439
	Global	2016	0.099307
	Global	2017	0.0906836
	Global	2018	0.0827835
	Global	2019	0.0778438
	Global	2020	0.0736251
	Global	2021	0.0743546
	High-income Asia Pacific	1990	0
	High-income Asia Pacific	1991	0
	High-income Asia Pacific	1992	0
	High-income Asia Pacific	1993	0
	High-income Asia Pacific	1994	0
	High-income Asia Pacific	1995	0
	High-income Asia Pacific	1996	0
	High-income Asia Pacific	1997	0
	High-income Asia Pacific	1998	0
	High-income Asia Pacific	1999	0
	High-income Asia Pacific	2000	0
	High-income Asia Pacific	2001	0
	High-income Asia Pacific	2002	0
	High-income Asia Pacific	2003	0
	High-income Asia Pacific	2004	0
	High-income Asia Pacific	2005	0
	High-income Asia Pacific	2006	0
	High-income Asia Pacific	2007	0
	High-income Asia Pacific	2008	0
	High-income Asia Pacific	2009	0
	High-income Asia Pacific	2010	0
	High-income Asia Pacific	2011	0
	High-income Asia Pacific	2012	0
	High-income Asia Pacific	2013	0
	High-income Asia Pacific	2014	0
	High-income Asia Pacific	2015	0
	High-income Asia Pacific	2016	0
	High-income Asia Pacific	2017	0
	High-income Asia Pacific	2018	0
	High-income Asia Pacific	2019	0
	High-income Asia Pacific	2020	0
	High-income Asia Pacific	2021	0
	High-income North America	1990	0
	High-income North America	1991	0
	High-income North America	1992	0
	High-income North America	1993	0
	High-income North America	1994	0
	High-income North America	1995	0
	High-income North America	1996	0
	High-income North America	1997	0
	High-income North America	1998	0
	High-income North America	1999	0
	High-income North America	2000	0
	High-income North America	2001	0
	High-income North America	2002	0
	High-income North America	2003	0
	High-income North America	2004	0
	High-income North America	2005	0
	High-income North America	2006	0
	High-income North America	2007	0
	High-income North America	2008	0
	High-income North America	2009	0
	High-income North America	2010	0
	High-income North America	2011	0
	High-income North America	2012	0
	High-income North America	2013	0
	High-income North America	2014	0
	High-income North America	2015	0
	High-income North America	2016	0
	High-income North America	2017	0
	High-income North America	2018	0
	High-income North America	2019	0
	High-income North America	2020	0
	High-income North America	2021	0
	North Africa and Middle East	1990	0.856919
	North Africa and Middle East	1991	0.842125
	North Africa and Middle East	1992	0.76676
	North Africa and Middle East	1993	0.678386
	North Africa and Middle East	1994	0.593699
	North Africa and Middle East	1995	0.535709
	North Africa and Middle East	1996	0.47803
	North Africa and Middle East	1997	0.419522
	North Africa and Middle East	1998	0.372822
	North Africa and Middle East	1999	0.338603
	North Africa and Middle East	2000	0.320117
	North Africa and Middle East	2001	0.301957
	North Africa and Middle East	2002	0.295066
	North Africa and Middle East	2003	0.281765
	North Africa and Middle East	2004	0.249751
	North Africa and Middle East	2005	0.223515
	North Africa and Middle East	2006	0.196221
	North Africa and Middle East	2007	0.1851
	North Africa and Middle East	2008	0.183861
	North Africa and Middle East	2009	0.190879
	North Africa and Middle East	2010	0.191976
	North Africa and Middle East	2011	0.182337
	North Africa and Middle East	2012	0.160141
	North Africa and Middle East	2013	0.133644
	North Africa and Middle East	2014	0.118064
	North Africa and Middle East	2015	0.104166
	North Africa and Middle East	2016	0.097087
	North Africa and Middle East	2017	0.0888841
	North Africa and Middle East	2018	0.0789632
	North Africa and Middle East	2019	0.0711159
	North Africa and Middle East	2020	0.065356
	North Africa and Middle East	2021	0.0654893
	Oceania	1990	0
	Oceania	1991	0
	Oceania	1992	0
	Oceania	1993	0
	Oceania	1994	0
	Oceania	1995	0
	Oceania	1996	0
	Oceania	1997	0
	Oceania	1998	0
	Oceania	1999	0
	Oceania	2000	0
	Oceania	2001	0
	Oceania	2002	0
	Oceania	2003	0
	Oceania	2004	0
	Oceania	2005	0
	Oceania	2006	0
	Oceania	2007	0
	Oceania	2008	0
	Oceania	2009	0
	Oceania	2010	0
	Oceania	2011	0
	Oceania	2012	0
	Oceania	2013	0
	Oceania	2014	0
	Oceania	2015	0
	Oceania	2016	0
	Oceania	2017	0
	Oceania	2018	0
	Oceania	2019	0
	Oceania	2020	0
	Oceania	2021	0
	South Asia	1990	2.37107
	South Asia	1991	2.15803
	South Asia	1992	1.89177
	South Asia	1993	1.53537
	South Asia	1994	1.22798
	South Asia	1995	1.01179
	South Asia	1996	0.846685
	South Asia	1997	0.705244
	South Asia	1998	0.603976
	South Asia	1999	0.535855
	South Asia	2000	0.498954
	South Asia	2001	0.470137
	South Asia	2002	0.474471
	South Asia	2003	0.507424
	South Asia	2004	0.572024
	South Asia	2005	0.655397
	South Asia	2006	0.701191
	South Asia	2007	0.674978
	South Asia	2008	0.593138
	South Asia	2009	0.509472
	South Asia	2010	0.449767
	South Asia	2011	0.388214
	South Asia	2012	0.306524
	South Asia	2013	0.231643
	South Asia	2014	0.170868
	South Asia	2015	0.130609
	South Asia	2016	0.10072
	South Asia	2017	0.0849067
	South Asia	2018	0.073804
	South Asia	2019	0.0705112
	South Asia	2020	0.067167
	South Asia	2021	0.0697532
	Southeast Asia	1990	0.00160736
	Southeast Asia	1991	0.0015792
	Southeast Asia	1992	0.00159279
	Southeast Asia	1993	0.00165125
	Southeast Asia	1994	0.00171957
	Southeast Asia	1995	0.00171557
	Southeast Asia	1996	0.00168421
	Southeast Asia	1997	0.00158731
	Southeast Asia	1998	0.00139026
	Southeast Asia	1999	0.00118101
	Southeast Asia	2000	0.000958946
	Southeast Asia	2001	0.000761696
	Southeast Asia	2002	0.000624049
	Southeast Asia	2003	0.000538345
	Southeast Asia	2004	0.000483637
	Southeast Asia	2005	0.000447852
	Southeast Asia	2006	0.000412397
	Southeast Asia	2007	0.000419227
	Southeast Asia	2008	0.000425894
	Southeast Asia	2009	0.000396245
	Southeast Asia	2010	0.000386732
	Southeast Asia	2011	0.000383559
	Southeast Asia	2012	0.000396933
	Southeast Asia	2013	0.000370102
	Southeast Asia	2014	0.00034119
	Southeast Asia	2015	0.00031445
	Southeast Asia	2016	0.000307563
	Southeast Asia	2017	0.000303465
	Southeast Asia	2018	0.000289787
	Southeast Asia	2019	0.000276015
	Southeast Asia	2020	0.000262647
	Southeast Asia	2021	0.000266898
	Southern Latin America	1990	0.00574406
	Southern Latin America	1991	0.00537579
	Southern Latin America	1992	0.00492091
	Southern Latin America	1993	0.00462076
	Southern Latin America	1994	0.00432277
	Southern Latin America	1995	0.00400272
	Southern Latin America	1996	0.00376859
	Southern Latin America	1997	0.00360374
	Southern Latin America	1998	0.00347839
	Southern Latin America	1999	0.00335592
	Southern Latin America	2000	0.00318795
	Southern Latin America	2001	0.00309826
	Southern Latin America	2002	0.00306659
	Southern Latin America	2003	0.00309062
	Southern Latin America	2004	0.00308116
	Southern Latin America	2005	0.0029535
	Southern Latin America	2006	0.00288738
	Southern Latin America	2007	0.00378219
	Southern Latin America	2008	0.00425222
	Southern Latin America	2009	0.00438733
	Southern Latin America	2010	0.00436128
	Southern Latin America	2011	0.00401394
	Southern Latin America	2012	0.0036409
	Southern Latin America	2013	0.00305064
	Southern Latin America	2014	0.00275253
	Southern Latin America	2015	0.00234104
	Southern Latin America	2016	0.00205841
	Southern Latin America	2017	0.00176461
	Southern Latin America	2018	0.00145381
	Southern Latin America	2019	0.0014245
	Southern Latin America	2020	0.00141373
	Southern Latin America	2021	0.00146178
	Southern Sub-Saharan Africa	1990	0
	Southern Sub-Saharan Africa	1991	0
	Southern Sub-Saharan Africa	1992	0
	Southern Sub-Saharan Africa	1993	0
	Southern Sub-Saharan Africa	1994	0
	Southern Sub-Saharan Africa	1995	0
	Southern Sub-Saharan Africa	1996	0
	Southern Sub-Saharan Africa	1997	0
	Southern Sub-Saharan Africa	1998	0
	Southern Sub-Saharan Africa	1999	0
	Southern Sub-Saharan Africa	2000	0
	Southern Sub-Saharan Africa	2001	0
	Southern Sub-Saharan Africa	2002	0
	Southern Sub-Saharan Africa	2003	0
	Southern Sub-Saharan Africa	2004	0
	Southern Sub-Saharan Africa	2005	0
	Southern Sub-Saharan Africa	2006	0
	Southern Sub-Saharan Africa	2007	0
	Southern Sub-Saharan Africa	2008	0
	Southern Sub-Saharan Africa	2009	0
	Southern Sub-Saharan Africa	2010	0
	Southern Sub-Saharan Africa	2011	0
	Southern Sub-Saharan Africa	2012	0
	Southern Sub-Saharan Africa	2013	0
	Southern Sub-Saharan Africa	2014	0
	Southern Sub-Saharan Africa	2015	0
	Southern Sub-Saharan Africa	2016	0
	Southern Sub-Saharan Africa	2017	0
	Southern Sub-Saharan Africa	2018	0
	Southern Sub-Saharan Africa	2019	0
	Southern Sub-Saharan Africa	2020	0
	Southern Sub-Saharan Africa	2021	0
	Tropical Latin America	1990	0.661052
	Tropical Latin America	1991	0.679473
	Tropical Latin America	1992	0.731578
	Tropical Latin America	1993	0.803186
	Tropical Latin America	1994	0.854141
	Tropical Latin America	1995	0.856194
	Tropical Latin America	1996	0.807005
	Tropical Latin America	1997	0.757005
	Tropical Latin America	1998	0.736178
	Tropical Latin America	1999	0.770399
	Tropical Latin America	2000	0.750542
	Tropical Latin America	2001	0.663047
	Tropical Latin America	2002	0.613652
	Tropical Latin America	2003	0.625843
	Tropical Latin America	2004	0.6671
	Tropical Latin America	2005	0.694437
	Tropical Latin America	2006	0.704892
	Tropical Latin America	2007	0.699005
	Tropical Latin America	2008	0.687779
	Tropical Latin America	2009	0.665992
	Tropical Latin America	2010	0.633318
	Tropical Latin America	2011	0.592294
	Tropical Latin America	2012	0.543448
	Tropical Latin America	2013	0.524952
	Tropical Latin America	2014	0.519361
	Tropical Latin America	2015	0.524967
	Tropical Latin America	2016	0.53938
	Tropical Latin America	2017	0.556708
	Tropical Latin America	2018	0.549996
	Tropical Latin America	2019	0.535637
	Tropical Latin America	2020	0.511105
	Tropical Latin America	2021	0.507157
	Western Europe	1990	0.0236974
	Western Europe	1991	0.0242517
	Western Europe	1992	0.0215032
	Western Europe	1993	0.0216523
	Western Europe	1994	0.0202834
	Western Europe	1995	0.0200936
	Western Europe	1996	0.0201267
	Western Europe	1997	0.0204472
	Western Europe	1998	0.0205575
	Western Europe	1999	0.0212783
	Western Europe	2000	0.0225779
	Western Europe	2001	0.0235318
	Western Europe	2002	0.023718
	Western Europe	2003	0.0232219
	Western Europe	2004	0.0226801
	Western Europe	2005	0.0213857
	Western Europe	2006	0.0199032
	Western Europe	2007	0.0187958
	Western Europe	2008	0.0171303
	Western Europe	2009	0.0159691
	Western Europe	2010	0.016401
	Western Europe	2011	0.0153768
	Western Europe	2012	0.015395
	Western Europe	2013	0.0149592
	Western Europe	2014	0.013119
	Western Europe	2015	0.0110656
	Western Europe	2016	0.00911257
	Western Europe	2017	0.00733652
	Western Europe	2018	0.00953472
	Western Europe	2019	0.00723428
	Western Europe	2020	0.00680621
	Western Europe	2021	0.00671107
	Western Sub-Saharan Africa	1990	0.00946365
	Western Sub-Saharan Africa	1991	0.00875147
	Western Sub-Saharan Africa	1992	0.00813843
	Western Sub-Saharan Africa	1993	0.00758773
	Western Sub-Saharan Africa	1994	0.00708684
	Western Sub-Saharan Africa	1995	0.00607293
	Western Sub-Saharan Africa	1996	0.00512446
	Western Sub-Saharan Africa	1997	0.00383553
	Western Sub-Saharan Africa	1998	0.00304697
	Western Sub-Saharan Africa	1999	0.00254206
	Western Sub-Saharan Africa	2000	0.00231138
	Western Sub-Saharan Africa	2001	0.00218388
	Western Sub-Saharan Africa	2002	0.00209626
	Western Sub-Saharan Africa	2003	0.00212609
	Western Sub-Saharan Africa	2004	0.00211329
	Western Sub-Saharan Africa	2005	0.00219593
	Western Sub-Saharan Africa	2006	0.00233782
	Western Sub-Saharan Africa	2007	0.00246196
	Western Sub-Saharan Africa	2008	0.00301111
	Western Sub-Saharan Africa	2009	0.00417243
	Western Sub-Saharan Africa	2010	0.0061595
	Western Sub-Saharan Africa	2011	0.00948329
	Western Sub-Saharan Africa	2012	0.0130801
	Western Sub-Saharan Africa	2013	0.0154658
	Western Sub-Saharan Africa	2014	0.0189481
	Western Sub-Saharan Africa	2015	0.0244086
	Western Sub-Saharan Africa	2016	0.0319494
	Western Sub-Saharan Africa	2017	0.0399695
	Western Sub-Saharan Africa	2018	0.0429654
	Western Sub-Saharan Africa	2019	0.0409126
	Western Sub-Saharan Africa	2020	0.0392928
	Western Sub-Saharan Africa	2021	0.0390315
Age-standardized DALYs rate	Andean Latin America	1990	47.2064
	Andean Latin America	1991	45.4222
	Andean Latin America	1992	43.7463
	Andean Latin America	1993	42.2594
	Andean Latin America	1994	41.1533
	Andean Latin America	1995	40.8175
	Andean Latin America	1996	40.7205
	Andean Latin America	1997	40.788
	Andean Latin America	1998	40.885
	Andean Latin America	1999	41.0214
	Andean Latin America	2000	40.9691
	Andean Latin America	2001	40.8916
	Andean Latin America	2002	40.7886
	Andean Latin America	2003	40.7326
	Andean Latin America	2004	40.6719
	Andean Latin America	2005	40.5296
	Andean Latin America	2006	40.4544
	Andean Latin America	2007	40.2887
	Andean Latin America	2008	40.2445
	Andean Latin America	2009	40.1465
	Andean Latin America	2010	39.9811
	Andean Latin America	2011	39.6162
	Andean Latin America	2012	39.0479
	Andean Latin America	2013	38.347
	Andean Latin America	2014	37.7146
	Andean Latin America	2015	37.2854
	Andean Latin America	2016	36.8517
	Andean Latin America	2017	36.4013
	Andean Latin America	2018	35.912
	Andean Latin America	2019	35.6949
	Andean Latin America	2020	35.5502
	Andean Latin America	2021	35.4728
	Australasia	1990	0
	Australasia	1991	0
	Australasia	1992	0
	Australasia	1993	0
	Australasia	1994	0
	Australasia	1995	0
	Australasia	1996	0
	Australasia	1997	0
	Australasia	1998	0
	Australasia	1999	0
	Australasia	2000	0
	Australasia	2001	0
	Australasia	2002	0
	Australasia	2003	0
	Australasia	2004	0
	Australasia	2005	0
	Australasia	2006	0
	Australasia	2007	0
	Australasia	2008	0
	Australasia	2009	0
	Australasia	2010	0
	Australasia	2011	0
	Australasia	2012	0
	Australasia	2013	0
	Australasia	2014	0
	Australasia	2015	0
	Australasia	2016	0
	Australasia	2017	0
	Australasia	2018	0
	Australasia	2019	0
	Australasia	2020	0
	Australasia	2021	0
	Caribbean	1990	3.81537
	Caribbean	1991	3.72821
	Caribbean	1992	3.65741
	Caribbean	1993	3.59267
	Caribbean	1994	3.53917
	Caribbean	1995	3.52255
	Caribbean	1996	3.51954
	Caribbean	1997	3.51241
	Caribbean	1998	3.51169
	Caribbean	1999	3.51025
	Caribbean	2000	3.51082
	Caribbean	2001	3.51796
	Caribbean	2002	3.54113
	Caribbean	2003	3.56357
	Caribbean	2004	3.57778
	Caribbean	2005	3.57298
	Caribbean	2006	3.55271
	Caribbean	2007	3.50451
	Caribbean	2008	3.44526
	Caribbean	2009	3.39759
	Caribbean	2010	3.37735
	Caribbean	2011	3.38566
	Caribbean	2012	3.4031
	Caribbean	2013	3.41723
	Caribbean	2014	3.42362
	Caribbean	2015	3.42505
	Caribbean	2016	3.40649
	Caribbean	2017	3.37922
	Caribbean	2018	3.36351
	Caribbean	2019	3.36073
	Caribbean	2020	3.36919
	Caribbean	2021	3.37149
	Central Asia	1990	15.4744
	Central Asia	1991	15.3239
	Central Asia	1992	15.19
	Central Asia	1993	15.0435
	Central Asia	1994	14.8822
	Central Asia	1995	14.85
	Central Asia	1996	14.9683
	Central Asia	1997	14.8396
	Central Asia	1998	14.5872
	Central Asia	1999	14.2738
	Central Asia	2000	13.9962
	Central Asia	2001	13.7596
	Central Asia	2002	13.4563
	Central Asia	2003	13.2371
	Central Asia	2004	13.1147
	Central Asia	2005	13.0366
	Central Asia	2006	13.0083
	Central Asia	2007	12.8916
	Central Asia	2008	12.7185
	Central Asia	2009	12.4285
	Central Asia	2010	12.0668
	Central Asia	2011	11.5721
	Central Asia	2012	11.2288
	Central Asia	2013	10.849
	Central Asia	2014	10.4493
	Central Asia	2015	10.1554
	Central Asia	2016	9.92061
	Central Asia	2017	9.74496
	Central Asia	2018	9.61869
	Central Asia	2019	9.44986
	Central Asia	2020	9.32049
	Central Asia	2021	9.42644
	Central Europe	1990	8.46685
	Central Europe	1991	7.7286
	Central Europe	1992	7.17
	Central Europe	1993	6.50064
	Central Europe	1994	5.95246
	Central Europe	1995	5.54689
	Central Europe	1996	5.02877
	Central Europe	1997	4.69003
	Central Europe	1998	4.40183
	Central Europe	1999	4.16607
	Central Europe	2000	4.02996
	Central Europe	2001	3.99973
	Central Europe	2002	3.97465
	Central Europe	2003	3.70714
	Central Europe	2004	3.27195
	Central Europe	2005	2.83351
	Central Europe	2006	2.38853
	Central Europe	2007	1.98388
	Central Europe	2008	1.55443
	Central Europe	2009	1.14771
	Central Europe	2010	0.857262
	Central Europe	2011	0.722526
	Central Europe	2012	0.617976
	Central Europe	2013	0.541291
	Central Europe	2014	0.497458
	Central Europe	2015	0.472038
	Central Europe	2016	0.470539
	Central Europe	2017	0.457891
	Central Europe	2018	0.494206
	Central Europe	2019	0.475285
	Central Europe	2020	0.439638
	Central Europe	2021	0.433598
	Central Latin America	1990	16.8574
	Central Latin America	1991	16.6328
	Central Latin America	1992	16.3821
	Central Latin America	1993	16.1749
	Central Latin America	1994	15.9543
	Central Latin America	1995	15.7977
	Central Latin America	1996	15.6509
	Central Latin America	1997	15.4687
	Central Latin America	1998	15.3068
	Central Latin America	1999	15.2451
	Central Latin America	2000	15.142
	Central Latin America	2001	15.1089
	Central Latin America	2002	15.2689
	Central Latin America	2003	15.5413
	Central Latin America	2004	15.6835
	Central Latin America	2005	15.6382
	Central Latin America	2006	15.5108
	Central Latin America	2007	15.4444
	Central Latin America	2008	15.4178
	Central Latin America	2009	15.3863
	Central Latin America	2010	15.2925
	Central Latin America	2011	15.1088
	Central Latin America	2012	14.8652
	Central Latin America	2013	14.6321
	Central Latin America	2014	14.4484
	Central Latin America	2015	14.344
	Central Latin America	2016	14.2648
	Central Latin America	2017	14.1897
	Central Latin America	2018	14.1086
	Central Latin America	2019	14.0908
	Central Latin America	2020	14.098
	Central Latin America	2021	14.1233
	Central Sub-Saharan Africa	1990	389.4
	Central Sub-Saharan Africa	1991	301.733
	Central Sub-Saharan Africa	1992	172.694
	Central Sub-Saharan Africa	1993	90.1954
	Central Sub-Saharan Africa	1994	46.9184
	Central Sub-Saharan Africa	1995	30.7378
	Central Sub-Saharan Africa	1996	22.505
	Central Sub-Saharan Africa	1997	17.2933
	Central Sub-Saharan Africa	1998	15.2312
	Central Sub-Saharan Africa	1999	14.3596
	Central Sub-Saharan Africa	2000	15.556
	Central Sub-Saharan Africa	2001	18.2192
	Central Sub-Saharan Africa	2002	23.033
	Central Sub-Saharan Africa	2003	30.4359
	Central Sub-Saharan Africa	2004	31.9038
	Central Sub-Saharan Africa	2005	33.0338
	Central Sub-Saharan Africa	2006	33.6926
	Central Sub-Saharan Africa	2007	30.2251
	Central Sub-Saharan Africa	2008	31.8594
	Central Sub-Saharan Africa	2009	32.8906
	Central Sub-Saharan Africa	2010	36.1089
	Central Sub-Saharan Africa	2011	36.8565
	Central Sub-Saharan Africa	2012	36.1467
	Central Sub-Saharan Africa	2013	37.7892
	Central Sub-Saharan Africa	2014	40.998
	Central Sub-Saharan Africa	2015	41.4344
	Central Sub-Saharan Africa	2016	39.2935
	Central Sub-Saharan Africa	2017	35.4555
	Central Sub-Saharan Africa	2018	31.3158
	Central Sub-Saharan Africa	2019	28.7931
	Central Sub-Saharan Africa	2020	26.8991
	Central Sub-Saharan Africa	2021	26.7935
	East Asia	1990	5.20059
	East Asia	1991	4.79491
	East Asia	1992	4.44765
	East Asia	1993	4.14611
	East Asia	1994	3.95246
	East Asia	1995	3.78438
	East Asia	1996	3.5048
	East Asia	1997	3.20925
	East Asia	1998	2.99914
	East Asia	1999	2.79997
	East Asia	2000	2.60274
	East Asia	2001	2.43828
	East Asia	2002	2.33018
	East Asia	2003	2.2019
	East Asia	2004	2.02943
	East Asia	2005	1.86713
	East Asia	2006	1.78674
	East Asia	2007	1.87919
	East Asia	2008	2.02967
	East Asia	2009	2.0045
	East Asia	2010	1.77568
	East Asia	2011	1.67583
	East Asia	2012	1.58695
	East Asia	2013	1.43714
	East Asia	2014	1.29962
	East Asia	2015	1.22373
	East Asia	2016	1.16879
	East Asia	2017	1.0522
	East Asia	2018	0.956984
	East Asia	2019	0.887437
	East Asia	2020	0.813144
	East Asia	2021	0.815437
	Eastern Europe	1990	0
	Eastern Europe	1991	0
	Eastern Europe	1992	0
	Eastern Europe	1993	0
	Eastern Europe	1994	0
	Eastern Europe	1995	0
	Eastern Europe	1996	0
	Eastern Europe	1997	0
	Eastern Europe	1998	0
	Eastern Europe	1999	0
	Eastern Europe	2000	0
	Eastern Europe	2001	0
	Eastern Europe	2002	0
	Eastern Europe	2003	0
	Eastern Europe	2004	0
	Eastern Europe	2005	0
	Eastern Europe	2006	0
	Eastern Europe	2007	0
	Eastern Europe	2008	0
	Eastern Europe	2009	0
	Eastern Europe	2010	0
	Eastern Europe	2011	0
	Eastern Europe	2012	0
	Eastern Europe	2013	0
	Eastern Europe	2014	0
	Eastern Europe	2015	0
	Eastern Europe	2016	0
	Eastern Europe	2017	0
	Eastern Europe	2018	0
	Eastern Europe	2019	0
	Eastern Europe	2020	0
	Eastern Europe	2021	0
	Eastern Sub-Saharan Africa	1990	653.304
	Eastern Sub-Saharan Africa	1991	605.232
	Eastern Sub-Saharan Africa	1992	462.778
	Eastern Sub-Saharan Africa	1993	334.322
	Eastern Sub-Saharan Africa	1994	248.469
	Eastern Sub-Saharan Africa	1995	140.266
	Eastern Sub-Saharan Africa	1996	99.727
	Eastern Sub-Saharan Africa	1997	74.7024
	Eastern Sub-Saharan Africa	1998	62.2557
	Eastern Sub-Saharan Africa	1999	57.2643
	Eastern Sub-Saharan Africa	2000	54.4214
	Eastern Sub-Saharan Africa	2001	54.6079
	Eastern Sub-Saharan Africa	2002	56.0347
	Eastern Sub-Saharan Africa	2003	55.8392
	Eastern Sub-Saharan Africa	2004	52.4991
	Eastern Sub-Saharan Africa	2005	49.111
	Eastern Sub-Saharan Africa	2006	43.5467
	Eastern Sub-Saharan Africa	2007	39.6623
	Eastern Sub-Saharan Africa	2008	39.5071
	Eastern Sub-Saharan Africa	2009	43.4759
	Eastern Sub-Saharan Africa	2010	52.6762
	Eastern Sub-Saharan Africa	2011	56.1637
	Eastern Sub-Saharan Africa	2012	53.3835
	Eastern Sub-Saharan Africa	2013	49.0661
	Eastern Sub-Saharan Africa	2014	47.0652
	Eastern Sub-Saharan Africa	2015	40.8483
	Eastern Sub-Saharan Africa	2016	35.6009
	Eastern Sub-Saharan Africa	2017	31.2377
	Eastern Sub-Saharan Africa	2018	27.4986
	Eastern Sub-Saharan Africa	2019	25.2613
	Eastern Sub-Saharan Africa	2020	23.3676
	Eastern Sub-Saharan Africa	2021	22.9881
	Global	1990	79.5914
	Global	1991	73.8844
	Global	1992	62.2279
	Global	1993	50.2269
	Global	1994	41.1068
	Global	1995	32.4077
	Global	1996	27.6311
	Global	1997	23.9317
	Global	1998	21.5552
	Global	1999	20.2177
	Global	2000	19.4992
	Global	2001	18.9819
	Global	2002	19.2335
	Global	2003	19.9913
	Global	2004	20.9102
	Global	2005	22.1913
	Global	2006	22.5544
	Global	2007	21.835
	Global	2008	20.5646
	Global	2009	19.5291
	Global	2010	19.2334
	Global	2011	18.4684
	Global	2012	16.8089
	Global	2013	15.1582
	Global	2014	13.9927
	Global	2015	12.8468
	Global	2016	11.9618
	Global	2017	11.3537
	Global	2018	10.794
	Global	2019	10.476
	Global	2020	10.1923
	Global	2021	10.2661
	High-income Asia Pacific	1990	0
	High-income Asia Pacific	1991	0
	High-income Asia Pacific	1992	0
	High-income Asia Pacific	1993	0
	High-income Asia Pacific	1994	0
	High-income Asia Pacific	1995	0
	High-income Asia Pacific	1996	0
	High-income Asia Pacific	1997	0
	High-income Asia Pacific	1998	0
	High-income Asia Pacific	1999	0
	High-income Asia Pacific	2000	0
	High-income Asia Pacific	2001	0
	High-income Asia Pacific	2002	0
	High-income Asia Pacific	2003	0
	High-income Asia Pacific	2004	0
	High-income Asia Pacific	2005	0
	High-income Asia Pacific	2006	0
	High-income Asia Pacific	2007	0
	High-income Asia Pacific	2008	0
	High-income Asia Pacific	2009	0
	High-income Asia Pacific	2010	0
	High-income Asia Pacific	2011	0
	High-income Asia Pacific	2012	0
	High-income Asia Pacific	2013	0
	High-income Asia Pacific	2014	0
	High-income Asia Pacific	2015	0
	High-income Asia Pacific	2016	0
	High-income Asia Pacific	2017	0
	High-income Asia Pacific	2018	0
	High-income Asia Pacific	2019	0
	High-income Asia Pacific	2020	0
	High-income Asia Pacific	2021	0
	High-income North America	1990	0.00595083
	High-income North America	1991	0.00585278
	High-income North America	1992	0.00576953
	High-income North America	1993	0.00570639
	High-income North America	1994	0.00566851
	High-income North America	1995	0.00566204
	High-income North America	1996	0.00568566
	High-income North America	1997	0.00572961
	High-income North America	1998	0.00578283
	High-income North America	1999	0.00583413
	High-income North America	2000	0.00587153
	High-income North America	2001	0.00588982
	High-income North America	2002	0.00589745
	High-income North America	2003	0.0059013
	High-income North America	2004	0.0059085
	High-income North America	2005	0.0059269
	High-income North America	2006	0.00595562
	High-income North America	2007	0.00598722
	High-income North America	2008	0.00602072
	High-income North America	2009	0.00605524
	High-income North America	2010	0.00609041
	High-income North America	2011	0.00612393
	High-income North America	2012	0.00615457
	High-income North America	2013	0.00618624
	High-income North America	2014	0.00622313
	High-income North America	2015	0.00626983
	High-income North America	2016	0.00632957
	High-income North America	2017	0.00640177
	High-income North America	2018	0.00647089
	High-income North America	2019	0.00652302
	High-income North America	2020	0.00656288
	High-income North America	2021	0.0065987
	North Africa and Middle East	1990	96.368
	North Africa and Middle East	1991	95.6918
	North Africa and Middle East	1992	91.0152
	North Africa and Middle East	1993	85.3804
	North Africa and Middle East	1994	79.8568
	North Africa and Middle East	1995	75.968
	North Africa and Middle East	1996	72.0159
	North Africa and Middle East	1997	67.8662
	North Africa and Middle East	1998	64.3055
	North Africa and Middle East	1999	61.5713
	North Africa and Middle East	2000	59.9849
	North Africa and Middle East	2001	58.6384
	North Africa and Middle East	2002	58.3545
	North Africa and Middle East	2003	57.7959
	North Africa and Middle East	2004	55.9376
	North Africa and Middle East	2005	54.4056
	North Africa and Middle East	2006	52.6787
	North Africa and Middle East	2007	52.1942
	North Africa and Middle East	2008	52.3892
	North Africa and Middle East	2009	53.139
	North Africa and Middle East	2010	53.4088
	North Africa and Middle East	2011	52.9592
	North Africa and Middle East	2012	51.6402
	North Africa and Middle East	2013	49.8014
	North Africa and Middle East	2014	48.4912
	North Africa and Middle East	2015	47.2939
	North Africa and Middle East	2016	46.823
	North Africa and Middle East	2017	46.4863
	North Africa and Middle East	2018	45.997
	North Africa and Middle East	2019	45.527
	North Africa and Middle East	2020	45.113
	North Africa and Middle East	2021	45.1615
	Oceania	1990	0
	Oceania	1991	0
	Oceania	1992	0
	Oceania	1993	0
	Oceania	1994	0
	Oceania	1995	0
	Oceania	1996	0
	Oceania	1997	0
	Oceania	1998	0
	Oceania	1999	0
	Oceania	2000	0
	Oceania	2001	0
	Oceania	2002	0
	Oceania	2003	0
	Oceania	2004	0
	Oceania	2005	0
	Oceania	2006	0
	Oceania	2007	0
	Oceania	2008	0
	Oceania	2009	0
	Oceania	2010	0
	Oceania	2011	0
	Oceania	2012	0
	Oceania	2013	0
	Oceania	2014	0
	Oceania	2015	0
	Oceania	2016	0
	Oceania	2017	0
	Oceania	2018	0
	Oceania	2019	0
	Oceania	2020	0
	Oceania	2021	0
	South Asia	1990	152.982
	South Asia	1991	139.91
	South Asia	1992	123.595
	South Asia	1993	101.373
	South Asia	1994	81.8418
	South Asia	1995	67.9387
	South Asia	1996	57.2399
	South Asia	1997	48.1065
	South Asia	1998	41.5343
	South Asia	1999	37.0477
	South Asia	2000	34.6601
	South Asia	2001	32.7836
	South Asia	2002	32.9896
	South Asia	2003	35.0923
	South Asia	2004	39.2454
	South Asia	2005	44.7782
	South Asia	2006	47.6659
	South Asia	2007	45.8318
	South Asia	2008	40.336
	South Asia	2009	34.7739
	South Asia	2010	30.8312
	South Asia	2011	26.8454
	South Asia	2012	21.5179
	South Asia	2013	16.5591
	South Asia	2014	12.4912
	South Asia	2015	9.79361
	South Asia	2016	7.79321
	South Asia	2017	6.76617
	South Asia	2018	6.06643
	South Asia	2019	5.9006
	South Asia	2020	5.70203
	South Asia	2021	5.88002
	Southeast Asia	1990	0.170903
	Southeast Asia	1991	0.168398
	Southeast Asia	1992	0.168556
	Southeast Asia	1993	0.171808
	Southeast Asia	1994	0.175657
	Southeast Asia	1995	0.174212
	Southeast Asia	1996	0.171787
	Southeast Asia	1997	0.164598
	Southeast Asia	1998	0.15146
	Southeast Asia	1999	0.137555
	Southeast Asia	2000	0.123507
	Southeast Asia	2001	0.111007
	Southeast Asia	2002	0.103388
	Southeast Asia	2003	0.0988758
	Southeast Asia	2004	0.0963787
	Southeast Asia	2005	0.0950181
	Southeast Asia	2006	0.0934795
	Southeast Asia	2007	0.0940851
	Southeast Asia	2008	0.0953023
	Southeast Asia	2009	0.094127
	Southeast Asia	2010	0.0947194
	Southeast Asia	2011	0.0978058
	Southeast Asia	2012	0.105281
	Southeast Asia	2013	0.111321
	Southeast Asia	2014	0.11844
	Southeast Asia	2015	0.12517
	Southeast Asia	2016	0.132879
	Southeast Asia	2017	0.14233
	Southeast Asia	2018	0.149601
	Southeast Asia	2019	0.151211
	Southeast Asia	2020	0.149736
	Southeast Asia	2021	0.148908
	Southern Latin America	1990	1.21021
	Southern Latin America	1991	1.17366
	Southern Latin America	1992	1.13125
	Southern Latin America	1993	1.10312
	Southern Latin America	1994	1.08532
	Southern Latin America	1995	1.06655
	Southern Latin America	1996	1.06376
	Southern Latin America	1997	1.08101
	Southern Latin America	1998	1.10759
	Southern Latin America	1999	1.12479
	Southern Latin America	2000	1.13413
	Southern Latin America	2001	1.13748
	Southern Latin America	2002	1.15212
	Southern Latin America	2003	1.16574
	Southern Latin America	2004	1.17411
	Southern Latin America	2005	1.16496
	Southern Latin America	2006	1.15189
	Southern Latin America	2007	1.19531
	Southern Latin America	2008	1.21048
	Southern Latin America	2009	1.20209
	Southern Latin America	2010	1.18417
	Southern Latin America	2011	1.14832
	Southern Latin America	2012	1.11156
	Southern Latin America	2013	1.0588
	Southern Latin America	2014	1.02813
	Southern Latin America	2015	0.993938
	Southern Latin America	2016	0.966838
	Southern Latin America	2017	0.94548
	Southern Latin America	2018	0.915668
	Southern Latin America	2019	0.912916
	Southern Latin America	2020	0.913449
	Southern Latin America	2021	0.919392
	Southern Sub-Saharan Africa	1990	0.0463229
	Southern Sub-Saharan Africa	1991	0.0451597
	Southern Sub-Saharan Africa	1992	0.0442984
	Southern Sub-Saharan Africa	1993	0.0432398
	Southern Sub-Saharan Africa	1994	0.042753
	Southern Sub-Saharan Africa	1995	0.0419069
	Southern Sub-Saharan Africa	1996	0.0417714
	Southern Sub-Saharan Africa	1997	0.0414689
	Southern Sub-Saharan Africa	1998	0.0415028
	Southern Sub-Saharan Africa	1999	0.0411947
	Southern Sub-Saharan Africa	2000	0.0410383
	Southern Sub-Saharan Africa	2001	0.0409036
	Southern Sub-Saharan Africa	2002	0.0407959
	Southern Sub-Saharan Africa	2003	0.0405595
[truncated: 114 more rows]
