# Supplementary material for: Global Epidemiology of Vector-Borne Parasitic Diseases: Burden, Trends, Disparities, and Forecasts (1990–2036)
Source: Pathogens. 2025 Aug 25;14(9):844. doi: 10.3390/pathogens14090844 (PMC12472468; doi:10.3390/pathogens14090844)
Supplement: Supplementary file 1 [file pathogens-14-00844-s001.zip › Table S16.xlsx]

## Sheet: Sheet1
Table S16 The ASPR, ASDR and age-standardized DALYs rate of Lymphatic filariasis from 1990 to 2021 by SDI regions
Measure	Location	Year	Val
ASPR	Andean Latin America	1990	0
	Andean Latin America	1991	0
	Andean Latin America	1992	0
	Andean Latin America	1993	0
	Andean Latin America	1994	0
	Andean Latin America	1995	0
	Andean Latin America	1996	0
	Andean Latin America	1997	0
	Andean Latin America	1998	0
	Andean Latin America	1999	0
	Andean Latin America	2000	0
	Andean Latin America	2001	0
	Andean Latin America	2002	0
	Andean Latin America	2003	0
	Andean Latin America	2004	0
	Andean Latin America	2005	0
	Andean Latin America	2006	0
	Andean Latin America	2007	0
	Andean Latin America	2008	0
	Andean Latin America	2009	0
	Andean Latin America	2010	0
	Andean Latin America	2011	0
	Andean Latin America	2012	0
	Andean Latin America	2013	0
	Andean Latin America	2014	0
	Andean Latin America	2015	0
	Andean Latin America	2016	0
	Andean Latin America	2017	0
	Andean Latin America	2018	0
	Andean Latin America	2019	0
	Andean Latin America	2020	0
	Andean Latin America	2021	0
	Australasia	1990	0
	Australasia	1991	0
	Australasia	1992	0
	Australasia	1993	0
	Australasia	1994	0
	Australasia	1995	0
	Australasia	1996	0
	Australasia	1997	0
	Australasia	1998	0
	Australasia	1999	0
	Australasia	2000	0
	Australasia	2001	0
	Australasia	2002	0
	Australasia	2003	0
	Australasia	2004	0
	Australasia	2005	0
	Australasia	2006	0
	Australasia	2007	0
	Australasia	2008	0
	Australasia	2009	0
	Australasia	2010	0
	Australasia	2011	0
	Australasia	2012	0
	Australasia	2013	0
	Australasia	2014	0
	Australasia	2015	0
	Australasia	2016	0
	Australasia	2017	0
	Australasia	2018	0
	Australasia	2019	0
	Australasia	2020	0
	Australasia	2021	0
	Caribbean	1990	6085.03
	Caribbean	1991	6401.46
	Caribbean	1992	6713.42
	Caribbean	1993	7018.64
	Caribbean	1994	7310.6
	Caribbean	1995	7578.72
	Caribbean	1996	7887.12
	Caribbean	1997	8233.9
	Caribbean	1998	8550.24
	Caribbean	1999	8762.31
	Caribbean	2000	8790.82
	Caribbean	2001	8240.58
	Caribbean	2002	7013.87
	Caribbean	2003	5500.77
	Caribbean	2004	4106.1
	Caribbean	2005	3248.27
	Caribbean	2006	2788.36
	Caribbean	2007	2322.33
	Caribbean	2008	1886.23
	Caribbean	2009	1519.14
	Caribbean	2010	1256.89
	Caribbean	2011	1070.95
	Caribbean	2012	907.205
	Caribbean	2013	775.807
	Caribbean	2014	693.552
	Caribbean	2015	678.43
	Caribbean	2016	729.014
	Caribbean	2017	809.632
	Caribbean	2018	887.974
	Caribbean	2019	925.998
	Caribbean	2020	888.849
	Caribbean	2021	851.783
	Central Asia	1990	0
	Central Asia	1991	0
	Central Asia	1992	0
	Central Asia	1993	0
	Central Asia	1994	0
	Central Asia	1995	0
	Central Asia	1996	0
	Central Asia	1997	0
	Central Asia	1998	0
	Central Asia	1999	0
	Central Asia	2000	0
	Central Asia	2001	0
	Central Asia	2002	0
	Central Asia	2003	0
	Central Asia	2004	0
	Central Asia	2005	0
	Central Asia	2006	0
	Central Asia	2007	0
	Central Asia	2008	0
	Central Asia	2009	0
	Central Asia	2010	0
	Central Asia	2011	0
	Central Asia	2012	0
	Central Asia	2013	0
	Central Asia	2014	0
	Central Asia	2015	0
	Central Asia	2016	0
	Central Asia	2017	0
	Central Asia	2018	0
	Central Asia	2019	0
	Central Asia	2020	0
	Central Asia	2021	0
	Central Europe	1990	0
	Central Europe	1991	0
	Central Europe	1992	0
	Central Europe	1993	0
	Central Europe	1994	0
	Central Europe	1995	0
	Central Europe	1996	0
	Central Europe	1997	0
	Central Europe	1998	0
	Central Europe	1999	0
	Central Europe	2000	0
	Central Europe	2001	0
	Central Europe	2002	0
	Central Europe	2003	0
	Central Europe	2004	0
	Central Europe	2005	0
	Central Europe	2006	0
	Central Europe	2007	0
	Central Europe	2008	0
	Central Europe	2009	0
	Central Europe	2010	0
	Central Europe	2011	0
	Central Europe	2012	0
	Central Europe	2013	0
	Central Europe	2014	0
	Central Europe	2015	0
	Central Europe	2016	0
	Central Europe	2017	0
	Central Europe	2018	0
	Central Europe	2019	0
	Central Europe	2020	0
	Central Europe	2021	0
	Central Latin America	1990	0
	Central Latin America	1991	0
	Central Latin America	1992	0
	Central Latin America	1993	0
	Central Latin America	1994	0
	Central Latin America	1995	0
	Central Latin America	1996	0
	Central Latin America	1997	0
	Central Latin America	1998	0
	Central Latin America	1999	0
	Central Latin America	2000	0
	Central Latin America	2001	0
	Central Latin America	2002	0
	Central Latin America	2003	0
	Central Latin America	2004	0
	Central Latin America	2005	0
	Central Latin America	2006	0
	Central Latin America	2007	0
	Central Latin America	2008	0
	Central Latin America	2009	0
	Central Latin America	2010	0
	Central Latin America	2011	0
	Central Latin America	2012	0
	Central Latin America	2013	0
	Central Latin America	2014	0
	Central Latin America	2015	0
	Central Latin America	2016	0
	Central Latin America	2017	0
	Central Latin America	2018	0
	Central Latin America	2019	0
	Central Latin America	2020	0
	Central Latin America	2021	0
	Central Sub-Saharan Africa	1990	14837
	Central Sub-Saharan Africa	1991	14951.5
	Central Sub-Saharan Africa	1992	15063.2
	Central Sub-Saharan Africa	1993	15171.3
	Central Sub-Saharan Africa	1994	15273.1
	Central Sub-Saharan Africa	1995	15361
	Central Sub-Saharan Africa	1996	15458.6
	Central Sub-Saharan Africa	1997	15574
	Central Sub-Saharan Africa	1998	15683.8
	Central Sub-Saharan Africa	1999	15761.4
	Central Sub-Saharan Africa	2000	15778.8
	Central Sub-Saharan Africa	2001	15589.5
	Central Sub-Saharan Africa	2002	15112.8
	Central Sub-Saharan Africa	2003	14431.3
	Central Sub-Saharan Africa	2004	13627.2
	Central Sub-Saharan Africa	2005	12779.1
	Central Sub-Saharan Africa	2006	11402.1
	Central Sub-Saharan Africa	2007	9306.47
	Central Sub-Saharan Africa	2008	7022.77
	Central Sub-Saharan Africa	2009	5077.91
	Central Sub-Saharan Africa	2010	3993.85
	Central Sub-Saharan Africa	2011	3551.32
	Central Sub-Saharan Africa	2012	3183.64
	Central Sub-Saharan Africa	2013	2891.49
	Central Sub-Saharan Africa	2014	2674.78
	Central Sub-Saharan Africa	2015	2536.88
	Central Sub-Saharan Africa	2016	2445.41
	Central Sub-Saharan Africa	2017	2361.84
	Central Sub-Saharan Africa	2018	2283.74
	Central Sub-Saharan Africa	2019	2210.32
	Central Sub-Saharan Africa	2020	2097.12
	Central Sub-Saharan Africa	2021	1989.86
	East Asia	1990	0
	East Asia	1991	0
	East Asia	1992	0
	East Asia	1993	0
	East Asia	1994	0
	East Asia	1995	0
	East Asia	1996	0
	East Asia	1997	0
	East Asia	1998	0
	East Asia	1999	0
	East Asia	2000	0
	East Asia	2001	0
	East Asia	2002	0
	East Asia	2003	0
	East Asia	2004	0
	East Asia	2005	0
	East Asia	2006	0
	East Asia	2007	0
	East Asia	2008	0
	East Asia	2009	0
	East Asia	2010	0
	East Asia	2011	0
	East Asia	2012	0
	East Asia	2013	0
	East Asia	2014	0
	East Asia	2015	0
	East Asia	2016	0
	East Asia	2017	0
	East Asia	2018	0
	East Asia	2019	0
	East Asia	2020	0
	East Asia	2021	0
	Eastern Europe	1990	0
	Eastern Europe	1991	0
	Eastern Europe	1992	0
	Eastern Europe	1993	0
	Eastern Europe	1994	0
	Eastern Europe	1995	0
	Eastern Europe	1996	0
	Eastern Europe	1997	0
	Eastern Europe	1998	0
	Eastern Europe	1999	0
	Eastern Europe	2000	0
	Eastern Europe	2001	0
	Eastern Europe	2002	0
	Eastern Europe	2003	0
	Eastern Europe	2004	0
	Eastern Europe	2005	0
	Eastern Europe	2006	0
	Eastern Europe	2007	0
	Eastern Europe	2008	0
	Eastern Europe	2009	0
	Eastern Europe	2010	0
	Eastern Europe	2011	0
	Eastern Europe	2012	0
	Eastern Europe	2013	0
	Eastern Europe	2014	0
	Eastern Europe	2015	0
	Eastern Europe	2016	0
	Eastern Europe	2017	0
	Eastern Europe	2018	0
	Eastern Europe	2019	0
	Eastern Europe	2020	0
	Eastern Europe	2021	0
	Eastern Sub-Saharan Africa	1990	13761.2
	Eastern Sub-Saharan Africa	1991	13739.8
	Eastern Sub-Saharan Africa	1992	13772.2
	Eastern Sub-Saharan Africa	1993	13834.1
	Eastern Sub-Saharan Africa	1994	13975.9
	Eastern Sub-Saharan Africa	1995	14125.5
	Eastern Sub-Saharan Africa	1996	14396.4
	Eastern Sub-Saharan Africa	1997	14888.1
	Eastern Sub-Saharan Africa	1998	15444
	Eastern Sub-Saharan Africa	1999	15852.8
	Eastern Sub-Saharan Africa	2000	15919.8
	Eastern Sub-Saharan Africa	2001	15485.4
	Eastern Sub-Saharan Africa	2002	14487.1
	Eastern Sub-Saharan Africa	2003	13173
	Eastern Sub-Saharan Africa	2004	11840
	Eastern Sub-Saharan Africa	2005	10756
	Eastern Sub-Saharan Africa	2006	9589.44
	Eastern Sub-Saharan Africa	2007	7990.2
	Eastern Sub-Saharan Africa	2008	6270.24
	Eastern Sub-Saharan Africa	2009	4738.87
	Eastern Sub-Saharan Africa	2010	3705.35
	Eastern Sub-Saharan Africa	2011	3010.33
	Eastern Sub-Saharan Africa	2012	2330.17
	Eastern Sub-Saharan Africa	2013	1728.41
	Eastern Sub-Saharan Africa	2014	1271
	Eastern Sub-Saharan Africa	2015	1023.01
	Eastern Sub-Saharan Africa	2016	918.169
	Eastern Sub-Saharan Africa	2017	843.626
	Eastern Sub-Saharan Africa	2018	794.145
	Eastern Sub-Saharan Africa	2019	764.852
	Eastern Sub-Saharan Africa	2020	732.961
	Eastern Sub-Saharan Africa	2021	702.622
	Global	1990	4054.97
	Global	1991	4029.19
	Global	1992	3999.28
	Global	1993	3970.56
	Global	1994	3946.3
	Global	1995	3926.85
	Global	1996	3909.92
	Global	1997	3881.19
	Global	1998	3843.11
	Global	1999	3795.03
	Global	2000	3736.56
	Global	2001	3611.25
	Global	2002	3381.14
	Global	2003	3100.99
	Global	2004	2826.63
	Global	2005	2616.81
	Global	2006	2399.87
	Global	2007	2100.5
	Global	2008	1780.98
	Global	2009	1506.26
	Global	2010	1344.51
	Global	2011	1285.91
	Global	2012	1264.26
	Global	2013	1264.77
	Global	2014	1271.54
	Global	2015	1268.37
	Global	2016	1190.46
	Global	2017	1031.22
	Global	2018	864.897
	Global	2019	769.78
	Global	2020	737.215
	Global	2021	705.972
	High-income Asia Pacific	1990	2.33252
	High-income Asia Pacific	1991	2.39682
	High-income Asia Pacific	1992	2.4729
	High-income Asia Pacific	1993	2.55795
	High-income Asia Pacific	1994	2.64894
	High-income Asia Pacific	1995	2.73936
	High-income Asia Pacific	1996	2.8898
	High-income Asia Pacific	1997	3.13482
	High-income Asia Pacific	1998	3.41771
	High-income Asia Pacific	1999	3.67903
	High-income Asia Pacific	2000	3.8422
	High-income Asia Pacific	2001	3.84402
	High-income Asia Pacific	2002	3.70916
	High-income Asia Pacific	2003	3.48655
	High-income Asia Pacific	2004	3.22743
	High-income Asia Pacific	2005	2.99296
	High-income Asia Pacific	2006	2.68451
	High-income Asia Pacific	2007	2.23373
	High-income Asia Pacific	2008	1.75455
	High-income Asia Pacific	2009	1.3757
	High-income Asia Pacific	2010	1.23422
	High-income Asia Pacific	2011	1.2957
	High-income Asia Pacific	2012	1.41648
	High-income Asia Pacific	2013	1.57834
	High-income Asia Pacific	2014	1.7608
	High-income Asia Pacific	2015	1.94006
	High-income Asia Pacific	2016	2.17122
	High-income Asia Pacific	2017	2.47144
	High-income Asia Pacific	2018	2.74801
	High-income Asia Pacific	2019	2.90241
	High-income Asia Pacific	2020	2.8346
	High-income Asia Pacific	2021	2.7693
	High-income North America	1990	0
	High-income North America	1991	0
	High-income North America	1992	0
	High-income North America	1993	0
	High-income North America	1994	0
	High-income North America	1995	0
	High-income North America	1996	0
	High-income North America	1997	0
	High-income North America	1998	0
	High-income North America	1999	0
	High-income North America	2000	0
	High-income North America	2001	0
	High-income North America	2002	0
	High-income North America	2003	0
	High-income North America	2004	0
	High-income North America	2005	0
	High-income North America	2006	0
	High-income North America	2007	0
	High-income North America	2008	0
	High-income North America	2009	0
	High-income North America	2010	0
	High-income North America	2011	0
	High-income North America	2012	0
	High-income North America	2013	0
	High-income North America	2014	0
	High-income North America	2015	0
	High-income North America	2016	0
	High-income North America	2017	0
	High-income North America	2018	0
	High-income North America	2019	0
	High-income North America	2020	0
	High-income North America	2021	0
	North Africa and Middle East	1990	853.786
	North Africa and Middle East	1991	1102.01
	North Africa and Middle East	1992	1305.51
	North Africa and Middle East	1993	1458.48
	North Africa and Middle East	1994	1555.15
	North Africa and Middle East	1995	1588.81
	North Africa and Middle East	1996	1557.21
	North Africa and Middle East	1997	1476.04
	North Africa and Middle East	1998	1365.74
	North Africa and Middle East	1999	1245.13
	North Africa and Middle East	2000	1133.4
	North Africa and Middle East	2001	989.572
	North Africa and Middle East	2002	790.931
	North Africa and Middle East	2003	584.721
	North Africa and Middle East	2004	417.615
	North Africa and Middle East	2005	336.204
	North Africa and Middle East	2006	325.626
	North Africa and Middle East	2007	333.499
	North Africa and Middle East	2008	349.327
	North Africa and Middle East	2009	363.112
	North Africa and Middle East	2010	365.497
	North Africa and Middle East	2011	335.9
	North Africa and Middle East	2012	275.007
	North Africa and Middle East	2013	204.463
	North Africa and Middle East	2014	145.519
	North Africa and Middle East	2015	119.632
	North Africa and Middle East	2016	128.995
	North Africa and Middle East	2017	152.326
	North Africa and Middle East	2018	175.902
	North Africa and Middle East	2019	185.707
	North Africa and Middle East	2020	177.875
	North Africa and Middle East	2021	170.357
	Oceania	1990	33028.4
	Oceania	1991	32612
	Oceania	1992	31986.4
	Oceania	1993	31260.9
	Oceania	1994	30485.7
	Oceania	1995	29687.5
	Oceania	1996	28686.5
	Oceania	1997	27242.8
	Oceania	1998	25573
	Oceania	1999	23875.5
	Oceania	2000	22352.6
	Oceania	2001	20733.2
	Oceania	2002	18806.8
	Oceania	2003	16858.2
	Oceania	2004	15177
	Oceania	2005	14054.9
	Oceania	2006	13355.9
	Oceania	2007	12742.9
	Oceania	2008	12192.1
	Oceania	2009	11677.6
	Oceania	2010	11168.6
	Oceania	2011	10419.4
	Oceania	2012	9382.68
	Oceania	2013	8321.61
	Oceania	2014	7510.2
	Oceania	2015	7230.31
	Oceania	2016	7478.24
	Oceania	2017	7920.7
	Oceania	2018	8345.02
	Oceania	2019	8537.55
	Oceania	2020	8083.56
	Oceania	2021	7646.47
	South Asia	1990	11084.2
	South Asia	1991	10766.2
	South Asia	1992	10457.3
	South Asia	1993	10166
	South Asia	1994	9899.62
	South Asia	1995	9665.59
	South Asia	1996	9451.74
	South Asia	1997	9237.22
	South Asia	1998	9018.38
	South Asia	1999	8793.63
	South Asia	2000	8562.3
	South Asia	2001	8273.29
	South Asia	2002	7897.53
	South Asia	2003	7467.01
	South Asia	2004	7014.17
	South Asia	2005	6573.3
	South Asia	2006	6014.88
	South Asia	2007	5284.81
	South Asia	2008	4531.6
	South Asia	2009	3904.49
	South Asia	2010	3552.68
	South Asia	2011	3501.01
	South Asia	2012	3612.45
	South Asia	2013	3791.78
	South Asia	2014	3941.65
	South Asia	2015	3965.51
	South Asia	2016	3661.19
	South Asia	2017	3069.03
	South Asia	2018	2457.92
	South Asia	2019	2101.06
	South Asia	2020	1989.53
	South Asia	2021	1884.3
	Southeast Asia	1990	11094.4
	Southeast Asia	1991	10844.4
	Southeast Asia	1992	10542
	Southeast Asia	1993	10228
	Southeast Asia	1994	9930.7
	Southeast Asia	1995	9667.44
	Southeast Asia	1996	9285.59
	Southeast Asia	1997	8637.9
	Southeast Asia	1998	7879.18
	Southeast Asia	1999	7156.53
	Southeast Asia	2000	6616.94
	Southeast Asia	2001	6107.97
	Southeast Asia	2002	5425.84
	Southeast Asia	2003	4698.58
	Southeast Asia	2004	4053.34
	Southeast Asia	2005	3616.28
	Southeast Asia	2006	3288.53
	Southeast Asia	2007	2916.86
	Southeast Asia	2008	2550.64
	Southeast Asia	2009	2240.95
	Southeast Asia	2010	2040.6
	Southeast Asia	2011	1860.18
	Southeast Asia	2012	1612.83
	Southeast Asia	2013	1358.06
	Southeast Asia	2014	1157.18
	Southeast Asia	2015	1071.66
	Southeast Asia	2016	1089.96
	Southeast Asia	2017	1138.15
	Southeast Asia	2018	1184.01
	Southeast Asia	2019	1194.48
	Southeast Asia	2020	1140.42
	Southeast Asia	2021	1089.06
	Southern Latin America	1990	0
	Southern Latin America	1991	0
	Southern Latin America	1992	0
	Southern Latin America	1993	0
	Southern Latin America	1994	0
	Southern Latin America	1995	0
	Southern Latin America	1996	0
	Southern Latin America	1997	0
	Southern Latin America	1998	0
	Southern Latin America	1999	0
	Southern Latin America	2000	0
	Southern Latin America	2001	0
	Southern Latin America	2002	0
	Southern Latin America	2003	0
	Southern Latin America	2004	0
	Southern Latin America	2005	0
	Southern Latin America	2006	0
	Southern Latin America	2007	0
	Southern Latin America	2008	0
	Southern Latin America	2009	0
	Southern Latin America	2010	0
	Southern Latin America	2011	0
	Southern Latin America	2012	0
	Southern Latin America	2013	0
	Southern Latin America	2014	0
	Southern Latin America	2015	0
	Southern Latin America	2016	0
	Southern Latin America	2017	0
	Southern Latin America	2018	0
	Southern Latin America	2019	0
	Southern Latin America	2020	0
	Southern Latin America	2021	0
	Southern Sub-Saharan Africa	1990	300.485
	Southern Sub-Saharan Africa	1991	296.532
	Southern Sub-Saharan Africa	1992	294.291
	Southern Sub-Saharan Africa	1993	293.077
	Southern Sub-Saharan Africa	1994	292.531
	Southern Sub-Saharan Africa	1995	292.208
	Southern Sub-Saharan Africa	1996	297.04
	Southern Sub-Saharan Africa	1997	308.726
	Southern Sub-Saharan Africa	1998	322.242
	Southern Sub-Saharan Africa	1999	332.693
	Southern Sub-Saharan Africa	2000	335.568
	Southern Sub-Saharan Africa	2001	332.009
	Southern Sub-Saharan Africa	2002	326.69
	Southern Sub-Saharan Africa	2003	321.06
	Southern Sub-Saharan Africa	2004	316.416
	Southern Sub-Saharan Africa	2005	313.975
	Southern Sub-Saharan Africa	2006	315.698
	Southern Sub-Saharan Africa	2007	320.866
	Southern Sub-Saharan Africa	2008	327.119
	Southern Sub-Saharan Africa	2009	332.215
	Southern Sub-Saharan Africa	2010	333.888
	Southern Sub-Saharan Africa	2011	313.96
	Southern Sub-Saharan Africa	2012	267.167
	Southern Sub-Saharan Africa	2013	210.892
	Southern Sub-Saharan Africa	2014	162.781
	Southern Sub-Saharan Africa	2015	140.766
	Southern Sub-Saharan Africa	2016	142.523
	Southern Sub-Saharan Africa	2017	150.099
	Southern Sub-Saharan Africa	2018	158.277
	Southern Sub-Saharan Africa	2019	161.742
	Southern Sub-Saharan Africa	2020	156.266
	Southern Sub-Saharan Africa	2021	150.929
	Tropical Latin America	1990	185.247
	Tropical Latin America	1991	156.241
	Tropical Latin America	1992	130.039
	Tropical Latin America	1993	108.209
	Tropical Latin America	1994	92.2622
	Tropical Latin America	1995	83.6975
	Tropical Latin America	1996	79.3374
	Tropical Latin America	1997	75.2046
	Tropical Latin America	1998	71.6254
	Tropical Latin America	1999	68.9655
	Tropical Latin America	2000	67.5954
	Tropical Latin America	2001	65.6342
	Tropical Latin America	2002	61.7311
	Tropical Latin America	2003	57.0458
	Tropical Latin America	2004	52.7197
	Tropical Latin America	2005	49.8786
	Tropical Latin America	2006	45.2325
	Tropical Latin America	2007	36.5569
	Tropical Latin America	2008	26.5635
	Tropical Latin America	2009	17.9614
	Tropical Latin America	2010	13.4566
	Tropical Latin America	2011	11.8267
	Tropical Latin America	2012	10.1878
	Tropical Latin America	2013	8.75353
	Tropical Latin America	2014	7.73736
	Tropical Latin America	2015	7.35308
	Tropical Latin America	2016	7.46257
	Tropical Latin America	2017	7.69985
	Tropical Latin America	2018	7.93856
	Tropical Latin America	2019	8.0507
	Tropical Latin America	2020	7.99177
	Tropical Latin America	2021	7.93981
	Western Europe	1990	0
	Western Europe	1991	0
	Western Europe	1992	0
	Western Europe	1993	0
	Western Europe	1994	0
	Western Europe	1995	0
	Western Europe	1996	0
	Western Europe	1997	0
	Western Europe	1998	0
	Western Europe	1999	0
	Western Europe	2000	0
	Western Europe	2001	0
	Western Europe	2002	0
	Western Europe	2003	0
	Western Europe	2004	0
	Western Europe	2005	0
	Western Europe	2006	0
	Western Europe	2007	0
	Western Europe	2008	0
	Western Europe	2009	0
	Western Europe	2010	0
	Western Europe	2011	0
	Western Europe	2012	0
	Western Europe	2013	0
	Western Europe	2014	0
	Western Europe	2015	0
	Western Europe	2016	0
	Western Europe	2017	0
	Western Europe	2018	0
	Western Europe	2019	0
	Western Europe	2020	0
	Western Europe	2021	0
	Western Sub-Saharan Africa	1990	17366.9
	Western Sub-Saharan Africa	1991	17798.6
	Western Sub-Saharan Africa	1992	18176.6
	Western Sub-Saharan Africa	1993	18519
	Western Sub-Saharan Africa	1994	18816.4
	Western Sub-Saharan Africa	1995	19028.2
	Western Sub-Saharan Africa	1996	19470.7
	Western Sub-Saharan Africa	1997	20122.3
	Western Sub-Saharan Africa	1998	20797.2
	Western Sub-Saharan Africa	1999	21273.2
	Western Sub-Saharan Africa	2000	21304.5
	Western Sub-Saharan Africa	2001	20356.6
	Western Sub-Saharan Africa	2002	18168.2
	Western Sub-Saharan Africa	2003	15487.4
	Western Sub-Saharan Africa	2004	13024.8
	Western Sub-Saharan Africa	2005	11481
	Western Sub-Saharan Africa	2006	10321.5
	Western Sub-Saharan Africa	2007	8717.13
	Western Sub-Saharan Africa	2008	7018.77
	Western Sub-Saharan Africa	2009	5570.82
	Western Sub-Saharan Africa	2010	4717.76
	Western Sub-Saharan Africa	2011	4452.08
	Western Sub-Saharan Africa	2012	4450.17
	Western Sub-Saharan Africa	2013	4582.81
	Western Sub-Saharan Africa	2014	4720.66
	Western Sub-Saharan Africa	2015	4730.93
	Western Sub-Saharan Africa	2016	4256.12
	Western Sub-Saharan Africa	2017	3323.16
	Western Sub-Saharan Africa	2018	2391.12
	Western Sub-Saharan Africa	2019	1914.85
	Western Sub-Saharan Africa	2020	1819.34
	Western Sub-Saharan Africa	2021	1729.07
Age-standardized DALYs rate	Andean Latin America	1990	0
	Andean Latin America	1991	0
	Andean Latin America	1992	0
	Andean Latin America	1993	0
	Andean Latin America	1994	0
	Andean Latin America	1995	0
	Andean Latin America	1996	0
	Andean Latin America	1997	0
	Andean Latin America	1998	0
	Andean Latin America	1999	0
	Andean Latin America	2000	0
	Andean Latin America	2001	0
	Andean Latin America	2002	0
	Andean Latin America	2003	0
	Andean Latin America	2004	0
	Andean Latin America	2005	0
	Andean Latin America	2006	0
	Andean Latin America	2007	0
	Andean Latin America	2008	0
	Andean Latin America	2009	0
	Andean Latin America	2010	0
	Andean Latin America	2011	0
	Andean Latin America	2012	0
	Andean Latin America	2013	0
	Andean Latin America	2014	0
	Andean Latin America	2015	0
	Andean Latin America	2016	0
	Andean Latin America	2017	0
	Andean Latin America	2018	0
	Andean Latin America	2019	0
	Andean Latin America	2020	0
	Andean Latin America	2021	0
	Australasia	1990	0
	Australasia	1991	0
	Australasia	1992	0
	Australasia	1993	0
	Australasia	1994	0
	Australasia	1995	0
	Australasia	1996	0
	Australasia	1997	0
	Australasia	1998	0
	Australasia	1999	0
	Australasia	2000	0
	Australasia	2001	0
	Australasia	2002	0
	Australasia	2003	0
	Australasia	2004	0
	Australasia	2005	0
	Australasia	2006	0
	Australasia	2007	0
	Australasia	2008	0
	Australasia	2009	0
	Australasia	2010	0
	Australasia	2011	0
	Australasia	2012	0
	Australasia	2013	0
	Australasia	2014	0
	Australasia	2015	0
	Australasia	2016	0
	Australasia	2017	0
	Australasia	2018	0
	Australasia	2019	0
	Australasia	2020	0
	Australasia	2021	0
	Caribbean	1990	108.225
	Caribbean	1991	114.586
	Caribbean	1992	120.753
	Caribbean	1993	126.806
	Caribbean	1994	132.34
	Caribbean	1995	137.214
	Caribbean	1996	142.484
	Caribbean	1997	148.612
	Caribbean	1998	154.577
	Caribbean	1999	159.322
	Caribbean	2000	161.653
	Caribbean	2001	153.391
	Caribbean	2002	132.043
	Caribbean	2003	105.423
	Caribbean	2004	81.45
	Caribbean	2005	68.4512
	Caribbean	2006	61.636
	Caribbean	2007	51.8275
	Caribbean	2008	41.1381
	Caribbean	2009	31.8602
	Caribbean	2010	26.4187
	Caribbean	2011	23.9297
	Caribbean	2012	21.9044
	Caribbean	2013	20.342
	Caribbean	2014	19.4035
	Caribbean	2015	19.2285
	Caribbean	2016	19.7711
	Caribbean	2017	20.5256
	Caribbean	2018	21.3116
	Caribbean	2019	21.7827
	Caribbean	2020	21.4693
	Caribbean	2021	21.1656
	Central Asia	1990	0
	Central Asia	1991	0
	Central Asia	1992	0
	Central Asia	1993	0
	Central Asia	1994	0
	Central Asia	1995	0
	Central Asia	1996	0
	Central Asia	1997	0
	Central Asia	1998	0
	Central Asia	1999	0
	Central Asia	2000	0
	Central Asia	2001	0
	Central Asia	2002	0
	Central Asia	2003	0
	Central Asia	2004	0
	Central Asia	2005	0
	Central Asia	2006	0
	Central Asia	2007	0
	Central Asia	2008	0
	Central Asia	2009	0
	Central Asia	2010	0
	Central Asia	2011	0
	Central Asia	2012	0
	Central Asia	2013	0
	Central Asia	2014	0
	Central Asia	2015	0
	Central Asia	2016	0
	Central Asia	2017	0
	Central Asia	2018	0
	Central Asia	2019	0
	Central Asia	2020	0
	Central Asia	2021	0
	Central Europe	1990	0
	Central Europe	1991	0
	Central Europe	1992	0
	Central Europe	1993	0
	Central Europe	1994	0
	Central Europe	1995	0
	Central Europe	1996	0
	Central Europe	1997	0
	Central Europe	1998	0
	Central Europe	1999	0
	Central Europe	2000	0
	Central Europe	2001	0
	Central Europe	2002	0
	Central Europe	2003	0
	Central Europe	2004	0
	Central Europe	2005	0
	Central Europe	2006	0
	Central Europe	2007	0
	Central Europe	2008	0
	Central Europe	2009	0
	Central Europe	2010	0
	Central Europe	2011	0
	Central Europe	2012	0
	Central Europe	2013	0
	Central Europe	2014	0
	Central Europe	2015	0
	Central Europe	2016	0
	Central Europe	2017	0
	Central Europe	2018	0
	Central Europe	2019	0
	Central Europe	2020	0
	Central Europe	2021	0
	Central Latin America	1990	0
	Central Latin America	1991	0
	Central Latin America	1992	0
	Central Latin America	1993	0
	Central Latin America	1994	0
	Central Latin America	1995	0
	Central Latin America	1996	0
	Central Latin America	1997	0
	Central Latin America	1998	0
	Central Latin America	1999	0
	Central Latin America	2000	0
	Central Latin America	2001	0
	Central Latin America	2002	0
	Central Latin America	2003	0
	Central Latin America	2004	0
	Central Latin America	2005	0
	Central Latin America	2006	0
	Central Latin America	2007	0
	Central Latin America	2008	0
	Central Latin America	2009	0
	Central Latin America	2010	0
	Central Latin America	2011	0
	Central Latin America	2012	0
	Central Latin America	2013	0
	Central Latin America	2014	0
	Central Latin America	2015	0
	Central Latin America	2016	0
	Central Latin America	2017	0
	Central Latin America	2018	0
	Central Latin America	2019	0
	Central Latin America	2020	0
	Central Latin America	2021	0
	Central Sub-Saharan Africa	1990	286.26
	Central Sub-Saharan Africa	1991	287.353
	Central Sub-Saharan Africa	1992	288.44
	Central Sub-Saharan Africa	1993	289.33
	Central Sub-Saharan Africa	1994	290.585
	Central Sub-Saharan Africa	1995	291.521
	Central Sub-Saharan Africa	1996	292.748
	Central Sub-Saharan Africa	1997	294.448
	Central Sub-Saharan Africa	1998	296.027
	Central Sub-Saharan Africa	1999	297.294
	Central Sub-Saharan Africa	2000	297.512
	Central Sub-Saharan Africa	2001	294.473
	Central Sub-Saharan Africa	2002	286.887
	Central Sub-Saharan Africa	2003	276.206
	Central Sub-Saharan Africa	2004	264.266
	Central Sub-Saharan Africa	2005	252.145
	Central Sub-Saharan Africa	2006	227.356
	Central Sub-Saharan Africa	2007	184.095
	Central Sub-Saharan Africa	2008	135.118
	Central Sub-Saharan Africa	2009	93.3023
	Central Sub-Saharan Africa	2010	71.1261
	Central Sub-Saharan Africa	2011	63.7737
	Central Sub-Saharan Africa	2012	57.8544
	Central Sub-Saharan Africa	2013	53.2935
	Central Sub-Saharan Africa	2014	49.9149
	Central Sub-Saharan Africa	2015	47.7288
	Central Sub-Saharan Africa	2016	46.1712
	Central Sub-Saharan Africa	2017	44.6912
	Central Sub-Saharan Africa	2018	43.2514
	Central Sub-Saharan Africa	2019	41.9781
	Central Sub-Saharan Africa	2020	40.4461
	Central Sub-Saharan Africa	2021	39.1057
	East Asia	1990	0
	East Asia	1991	0
	East Asia	1992	0
	East Asia	1993	0
	East Asia	1994	0
	East Asia	1995	0
	East Asia	1996	0
	East Asia	1997	0
	East Asia	1998	0
	East Asia	1999	0
	East Asia	2000	0
	East Asia	2001	0
	East Asia	2002	0
	East Asia	2003	0
	East Asia	2004	0
	East Asia	2005	0
	East Asia	2006	0
	East Asia	2007	0
	East Asia	2008	0
	East Asia	2009	0
	East Asia	2010	0
	East Asia	2011	0
	East Asia	2012	0
	East Asia	2013	0
	East Asia	2014	0
	East Asia	2015	0
	East Asia	2016	0
	East Asia	2017	0
	East Asia	2018	0
	East Asia	2019	0
	East Asia	2020	0
	East Asia	2021	0
	Eastern Europe	1990	0
	Eastern Europe	1991	0
	Eastern Europe	1992	0
	Eastern Europe	1993	0
	Eastern Europe	1994	0
	Eastern Europe	1995	0
	Eastern Europe	1996	0
	Eastern Europe	1997	0
	Eastern Europe	1998	0
	Eastern Europe	1999	0
	Eastern Europe	2000	0
	Eastern Europe	2001	0
	Eastern Europe	2002	0
	Eastern Europe	2003	0
	Eastern Europe	2004	0
	Eastern Europe	2005	0
	Eastern Europe	2006	0
	Eastern Europe	2007	0
	Eastern Europe	2008	0
	Eastern Europe	2009	0
	Eastern Europe	2010	0
	Eastern Europe	2011	0
	Eastern Europe	2012	0
	Eastern Europe	2013	0
	Eastern Europe	2014	0
	Eastern Europe	2015	0
	Eastern Europe	2016	0
	Eastern Europe	2017	0
	Eastern Europe	2018	0
	Eastern Europe	2019	0
	Eastern Europe	2020	0
	Eastern Europe	2021	0
	Eastern Sub-Saharan Africa	1990	263.046
	Eastern Sub-Saharan Africa	1991	258.018
	Eastern Sub-Saharan Africa	1992	255.596
	Eastern Sub-Saharan Africa	1993	254.855
	Eastern Sub-Saharan Africa	1994	256.381
	Eastern Sub-Saharan Africa	1995	258.686
	Eastern Sub-Saharan Africa	1996	264.813
	Eastern Sub-Saharan Africa	1997	277.502
	Eastern Sub-Saharan Africa	1998	292.528
	Eastern Sub-Saharan Africa	1999	304.542
	Eastern Sub-Saharan Africa	2000	308.656
	Eastern Sub-Saharan Africa	2001	298.084
	Eastern Sub-Saharan Africa	2002	275.02
	Eastern Sub-Saharan Africa	2003	246.72
	Eastern Sub-Saharan Africa	2004	220.374
	Eastern Sub-Saharan Africa	2005	203.179
	Eastern Sub-Saharan Africa	2006	184.572
	Eastern Sub-Saharan Africa	2007	154.416
	Eastern Sub-Saharan Africa	2008	120.565
	Eastern Sub-Saharan Africa	2009	90.8231
	Eastern Sub-Saharan Africa	2010	73.018
	Eastern Sub-Saharan Africa	2011	62.8009
	Eastern Sub-Saharan Africa	2012	51.5355
	Eastern Sub-Saharan Africa	2013	40.9381
	Eastern Sub-Saharan Africa	2014	32.738
	Eastern Sub-Saharan Africa	2015	28.5935
	Eastern Sub-Saharan Africa	2016	27.255
	Eastern Sub-Saharan Africa	2017	26.2843
	Eastern Sub-Saharan Africa	2018	25.6162
	Eastern Sub-Saharan Africa	2019	25.2706
	Eastern Sub-Saharan Africa	2020	24.9174
	Eastern Sub-Saharan Africa	2021	24.5855
	Global	1990	79.1035
	Global	1991	78.1512
	Global	1992	77.2229
	Global	1993	76.3986
	Global	1994	75.7522
	Global	1995	75.3191
	Global	1996	74.862
	Global	1997	74.1321
	Global	1998	73.2346
	Global	1999	72.2489
	Global	2000	71.2884
	Global	2001	69.1109
	Global	2002	65.0586
	Global	2003	60.1425
	Global	2004	55.4455
	Global	2005	52.0602
	Global	2006	48.1831
	Global	2007	42.1695
	Global	2008	35.5202
	Global	2009	29.8093
	Global	2010	26.7012
	Global	2011	26.0096
	Global	2012	26.107
	Global	2013	26.6437
	Global	2014	27.2296
	Global	2015	27.4252
	Global	2016	25.9514
	Global	2017	22.721
	Global	2018	19.3316
	Global	2019	17.4522
	Global	2020	16.9575
	Global	2021	16.4981
	High-income Asia Pacific	1990	0.0553758
	High-income Asia Pacific	1991	0.0572708
	High-income Asia Pacific	1992	0.0590472
	High-income Asia Pacific	1993	0.0608243
	High-income Asia Pacific	1994	0.0628849
	High-income Asia Pacific	1995	0.0647698
	High-income Asia Pacific	1996	0.0674123
	High-income Asia Pacific	1997	0.0705761
	High-income Asia Pacific	1998	0.074689
	High-income Asia Pacific	1999	0.0783799
	High-income Asia Pacific	2000	0.0811035
	High-income Asia Pacific	2001	0.0824556
	High-income Asia Pacific	2002	0.0822861
	High-income Asia Pacific	2003	0.0809312
	High-income Asia Pacific	2004	0.0790797
	High-income Asia Pacific	2005	0.077666
	High-income Asia Pacific	2006	0.0759025
	High-income Asia Pacific	2007	0.0736324
	High-income Asia Pacific	2008	0.0710252
	High-income Asia Pacific	2009	0.069292
	High-income Asia Pacific	2010	0.069695
	High-income Asia Pacific	2011	0.0712815
	High-income Asia Pacific	2012	0.073066
	High-income Asia Pacific	2013	0.0758261
	High-income Asia Pacific	2014	0.0784013
	High-income Asia Pacific	2015	0.0808527
	High-income Asia Pacific	2016	0.0836957
	High-income Asia Pacific	2017	0.0874521
	High-income Asia Pacific	2018	0.0909972
	High-income Asia Pacific	2019	0.0933402
	High-income Asia Pacific	2020	0.0939319
	High-income Asia Pacific	2021	0.0945787
	High-income North America	1990	0
	High-income North America	1991	0
	High-income North America	1992	0
	High-income North America	1993	0
	High-income North America	1994	0
	High-income North America	1995	0
	High-income North America	1996	0
	High-income North America	1997	0
	High-income North America	1998	0
	High-income North America	1999	0
	High-income North America	2000	0
	High-income North America	2001	0
	High-income North America	2002	0
	High-income North America	2003	0
	High-income North America	2004	0
	High-income North America	2005	0
	High-income North America	2006	0
	High-income North America	2007	0
	High-income North America	2008	0
	High-income North America	2009	0
	High-income North America	2010	0
	High-income North America	2011	0
	High-income North America	2012	0
	High-income North America	2013	0
	High-income North America	2014	0
	High-income North America	2015	0
	High-income North America	2016	0
	High-income North America	2017	0
	High-income North America	2018	0
	High-income North America	2019	0
	High-income North America	2020	0
	High-income North America	2021	0
	North Africa and Middle East	1990	15.6214
	North Africa and Middle East	1991	21.5112
	North Africa and Middle East	1992	26.2907
	North Africa and Middle East	1993	29.8481
	North Africa and Middle East	1994	32.0788
	North Africa and Middle East	1995	32.7535
	North Africa and Middle East	1996	31.8836
	North Africa and Middle East	1997	29.8143
	North Africa and Middle East	1998	27.0612
	North Africa and Middle East	1999	24.1176
	North Africa and Middle East	2000	21.5062
	North Africa and Middle East	2001	18.8793
	North Africa and Middle East	2002	15.8685
	North Africa and Middle East	2003	12.8921
	North Africa and Middle East	2004	10.3386
	North Africa and Middle East	2005	8.62335
	North Africa and Middle East	2006	7.32084
	North Africa and Middle East	2007	5.92038
	North Africa and Middle East	2008	4.61769
	North Africa and Middle East	2009	3.66498
	North Africa and Middle East	2010	3.26419
	North Africa and Middle East	2011	3.21384
	North Africa and Middle East	2012	3.1598
	North Africa and Middle East	2013	3.11659
	North Africa and Middle East	2014	3.07464
	North Africa and Middle East	2015	3.06794
	North Africa and Middle East	2016	3.09042
	North Africa and Middle East	2017	3.13904
	North Africa and Middle East	2018	3.18742
	North Africa and Middle East	2019	3.20912
	North Africa and Middle East	2020	3.2063
	North Africa and Middle East	2021	3.20469
	Oceania	1990	607.519
	Oceania	1991	594.827
	Oceania	1992	580.057
	Oceania	1993	563.938
	Oceania	1994	546.913
	Oceania	1995	529.854
	Oceania	1996	507.614
	Oceania	1997	478.326
	Oceania	1998	446.387
	Oceania	1999	416.707
	Oceania	2000	394.938
	Oceania	2001	375.109
	Oceania	2002	350.228
	Oceania	2003	324.525
	Oceania	2004	302.528
	Oceania	2005	288.409
	Oceania	2006	279.015
	Oceania	2007	269.374
	Oceania	2008	259.944
	Oceania	2009	250.819
	Oceania	2010	242.569
	Oceania	2011	228.45
	Oceania	2012	205.576
	Oceania	2013	180.739
	Oceania	2014	161.214
	Oceania	2015	154.333
	Oceania	2016	160.618
	Oceania	2017	171.665
	Oceania	2018	182.321
	Oceania	2019	187.347
	Oceania	2020	175.384
	Oceania	2021	163.508
	South Asia	1990	215.486
	South Asia	1991	207.638
	South Asia	1992	200.196
	South Asia	1993	193.427
	South Asia	1994	187.55
	South Asia	1995	182.796
	South Asia	1996	178.785
	South Asia	1997	174.872
	South Asia	1998	171.025
	South Asia	1999	167.315
	South Asia	2000	163.702
	South Asia	2001	159.093
	South Asia	2002	152.852
	South Asia	2003	145.679
	South Asia	2004	138.376
	South Asia	2005	131.61
	South Asia	2006	121.857
	South Asia	2007	107.414
	South Asia	2008	91.7692
	South Asia	2009	78.5204
	South Asia	2010	71.2408
	South Asia	2011	70.4433
	South Asia	2012	72.8805
	South Asia	2013	76.7262
	South Asia	2014	80.0559
	South Asia	2015	80.8183
	South Asia	2016	74.946
	South Asia	2017	63.0057
	South Asia	2018	50.6422
	South Asia	2019	43.507
	South Asia	2020	41.4949
	South Asia	2021	39.6301
	Southeast Asia	1990	225.372
	Southeast Asia	1991	219.047
	Southeast Asia	1992	212.303
	Southeast Asia	1993	205.588
	Southeast Asia	1994	199.502
	Southeast Asia	1995	194.417
	Southeast Asia	1996	186.104
	Southeast Asia	1997	172.01
	Southeast Asia	1998	155.57
	Southeast Asia	1999	140.189
	Southeast Asia	2000	129.453
	Southeast Asia	2001	119.905
	Southeast Asia	2002	107.217
	Southeast Asia	2003	93.5797
	Southeast Asia	2004	81.4268
	Southeast Asia	2005	72.9664
	Southeast Asia	2006	65.9945
	Southeast Asia	2007	57.515
	Southeast Asia	2008	49.1031
	Southeast Asia	2009	42.2319
	Southeast Asia	2010	38.5706
	Southeast Asia	2011	36.5026
	Southeast Asia	2012	33.6424
	Southeast Asia	2013	30.7038
	Southeast Asia	2014	28.4093
	Southeast Asia	2015	27.4229
	Southeast Asia	2016	27.6399
	Southeast Asia	2017	28.2186
	Southeast Asia	2018	28.7867
	Southeast Asia	2019	28.9287
	Southeast Asia	2020	28.3375
	Southeast Asia	2021	27.7834
	Southern Latin America	1990	0
	Southern Latin America	1991	0
	Southern Latin America	1992	0
	Southern Latin America	1993	0
	Southern Latin America	1994	0
	Southern Latin America	1995	0
	Southern Latin America	1996	0
	Southern Latin America	1997	0
	Southern Latin America	1998	0
	Southern Latin America	1999	0
	Southern Latin America	2000	0
	Southern Latin America	2001	0
	Southern Latin America	2002	0
	Southern Latin America	2003	0
	Southern Latin America	2004	0
	Southern Latin America	2005	0
	Southern Latin America	2006	0
	Southern Latin America	2007	0
	Southern Latin America	2008	0
	Southern Latin America	2009	0
	Southern Latin America	2010	0
	Southern Latin America	2011	0
	Southern Latin America	2012	0
	Southern Latin America	2013	0
	Southern Latin America	2014	0
	Southern Latin America	2015	0
	Southern Latin America	2016	0
	Southern Latin America	2017	0
	Southern Latin America	2018	0
	Southern Latin America	2019	0
	Southern Latin America	2020	0
	Southern Latin America	2021	0
	Southern Sub-Saharan Africa	1990	6.39879
	Southern Sub-Saharan Africa	1991	6.38373
	Southern Sub-Saharan Africa	1992	6.37536
	Southern Sub-Saharan Africa	1993	6.34265
	Southern Sub-Saharan Africa	1994	6.30773
	Southern Sub-Saharan Africa	1995	6.26347
	Southern Sub-Saharan Africa	1996	6.2718
	Southern Sub-Saharan Africa	1997	6.36518
	Southern Sub-Saharan Africa	1998	6.49445
	Southern Sub-Saharan Africa	1999	6.56775
	Southern Sub-Saharan Africa	2000	6.55116
	Southern Sub-Saharan Africa	2001	6.49168
	Southern Sub-Saharan Africa	2002	6.40235
	Southern Sub-Saharan Africa	2003	6.33536
	Southern Sub-Saharan Africa	2004	6.27113
	Southern Sub-Saharan Africa	2005	6.2464
	Southern Sub-Saharan Africa	2006	6.26171
	Southern Sub-Saharan Africa	2007	6.29662
	Southern Sub-Saharan Africa	2008	6.35638
	Southern Sub-Saharan Africa	2009	6.43646
	Southern Sub-Saharan Africa	2010	6.46639
	Southern Sub-Saharan Africa	2011	6.30051
	Southern Sub-Saharan Africa	2012	5.87935
	Southern Sub-Saharan Africa	2013	5.3831
	Southern Sub-Saharan Africa	2014	4.97223
	Southern Sub-Saharan Africa	2015	4.81331
	Southern Sub-Saharan Africa	2016	4.87192
	Southern Sub-Saharan Africa	2017	4.94714
	Southern Sub-Saharan Africa	2018	5.02876
	Southern Sub-Saharan Africa	2019	5.07787
	Southern Sub-Saharan Africa	2020	5.07456
	Southern Sub-Saharan Africa	2021	5.05001
	Tropical Latin America	1990	4.58527
	Tropical Latin America	1991	4.22027
	Tropical Latin America	1992	3.886
	Tropical Latin America	1993	3.6128
	Tropical Latin America	1994	3.41583
	Tropical Latin America	1995	3.32468
	Tropical Latin America	1996	3.23884
	Tropical Latin America	1997	3.09351
	Tropical Latin America	1998	2.9213
	Tropical Latin America	1999	2.77431
	Tropical Latin America	2000	2.69937
	Tropical Latin America	2001	2.55197
	Tropical Latin America	2002	2.2132
	Tropical Latin America	2003	1.80731
	Tropical Latin America	2004	1.46906
	Tropical Latin America	2005	1.32342
	Tropical Latin America	2006	1.28859
	Tropical Latin America	2007	1.2307
	Tropical Latin America	2008	1.15908
	Tropical Latin America	2009	1.08789
	Tropical Latin America	2010	1.02725
	Tropical Latin America	2011	0.958411
	Tropical Latin America	2012	0.867611
	Tropical Latin America	2013	0.775533
	Tropical Latin America	2014	0.70542
	Tropical Latin America	2015	0.676565
	Tropical Latin America	2016	0.680029
	Tropical Latin America	2017	0.679253
	Tropical Latin America	2018	0.679651
	Tropical Latin America	2019	0.679697
	Tropical Latin America	2020	0.681236
	Tropical Latin America	2021	0.681544
	Western Europe	1990	0
	Western Europe	1991	0
	Western Europe	1992	0
	Western Europe	1993	0
	Western Europe	1994	0
	Western Europe	1995	0
	Western Europe	1996	0
	Western Europe	1997	0
	Western Europe	1998	0
	Western Europe	1999	0
	Western Europe	2000	0
	Western Europe	2001	0
	Western Europe	2002	0
	Western Europe	2003	0
	Western Europe	2004	0
	Western Europe	2005	0
	Western Europe	2006	0
	Western Europe	2007	0
	Western Europe	2008	0
	Western Europe	2009	0
	Western Europe	2010	0
	Western Europe	2011	0
	Western Europe	2012	0
	Western Europe	2013	0
	Western Europe	2014	0
	Western Europe	2015	0
	Western Europe	2016	0
	Western Europe	2017	0
	Western Europe	2018	0
	Western Europe	2019	0
	Western Europe	2020	0
	Western Europe	2021	0
	Western Sub-Saharan Africa	1990	322.733
	Western Sub-Saharan Africa	1991	329.454
	Western Sub-Saharan Africa	1992	335.612
	Western Sub-Saharan Africa	1993	341.178
	Western Sub-Saharan Africa	1994	345.98
	Western Sub-Saharan Africa	1995	349.882
	Western Sub-Saharan Africa	1996	356.228
	Western Sub-Saharan Africa	1997	366.135
	Western Sub-Saharan Africa	1998	376.43
	Western Sub-Saharan Africa	1999	383.671
	Western Sub-Saharan Africa	2000	384.571
	Western Sub-Saharan Africa	2001	366.796
	Western Sub-Saharan Africa	2002	328.186
	Western Sub-Saharan Africa	2003	281.24
	Western Sub-Saharan Africa	2004	238.688
	Western Sub-Saharan Africa	2005	213.137
	Western Sub-Saharan Africa	2006	193.872
	Western Sub-Saharan Africa	2007	165.977
	Western Sub-Saharan Africa	2008	136.015
	Western Sub-Saharan Africa	2009	110.383
	Western Sub-Saharan Africa	2010	95.6392
	Western Sub-Saharan Africa	2011	91.3313
	Western Sub-Saharan Africa	2012	91.0813
	Western Sub-Saharan Africa	2013	92.8413
	Western Sub-Saharan Africa	2014	94.6038
	Western Sub-Saharan Africa	2015	94.4361
	Western Sub-Saharan Africa	2016	85.8814
	Western Sub-Saharan Africa	2017	69.2832
	Western Sub-Saharan Africa	2018	52.7615
	Western Sub-Saharan Africa	2019	44.3838
	Western Sub-Saharan Africa	2020	42.6602
	Western Sub-Saharan Africa	2021	41.0827
