# Supplementary material for: Global Epidemiology of Vector-Borne Parasitic Diseases: Burden, Trends, Disparities, and Forecasts (1990–2036)
Source: Pathogens. 2025 Aug 25;14(9):844. doi: 10.3390/pathogens14090844 (PMC12472468; doi:10.3390/pathogens14090844)
Supplement: Supplementary file 1 [file pathogens-14-00844-s001.zip › Table S17.xlsx]

## Sheet: Sheet1
Table S17 The ASPR, ASDR and age-standardized DALYs rate of Onchocerciasis from 1990 to 2021 by SDI regions
Measure	Location	Year	Val
ASPR	Andean Latin America	1990	48.2142
	Andean Latin America	1991	40.2311
	Andean Latin America	1992	32.8192
	Andean Latin America	1993	26.1728
	Andean Latin America	1994	20.4843
	Andean Latin America	1995	15.9366
	Andean Latin America	1996	12.0103
	Andean Latin America	1997	8.27498
	Andean Latin America	1998	5.0557
	Andean Latin America	1999	2.67691
	Andean Latin America	2000	1.46636
	Andean Latin America	2001	0.988415
	Andean Latin America	2002	0.594923
	Andean Latin America	2003	0.296858
	Andean Latin America	2004	0.105125
	Andean Latin America	2005	0.0308096
	Andean Latin America	2006	0.0200741
	Andean Latin America	2007	0.0116056
	Andean Latin America	2008	0.00545586
	Andean Latin America	2009	0.00167693
	Andean Latin America	2010	0.00032156
	Andean Latin America	2011	0.000206809
	Andean Latin America	2012	0.000116713
	Andean Latin America	2013	5.19319e-05
	Andean Latin America	2014	1.30066e-05
	Andean Latin America	2015	0
	Andean Latin America	2016	0
	Andean Latin America	2017	0
	Andean Latin America	2018	0
	Andean Latin America	2019	0
	Andean Latin America	2020	0
	Andean Latin America	2021	0
	Australasia	1990	0
	Australasia	1991	0
	Australasia	1992	0
	Australasia	1993	0
	Australasia	1994	0
	Australasia	1995	0
	Australasia	1996	0
	Australasia	1997	0
	Australasia	1998	0
	Australasia	1999	0
	Australasia	2000	0
	Australasia	2001	0
	Australasia	2002	0
	Australasia	2003	0
	Australasia	2004	0
	Australasia	2005	0
	Australasia	2006	0
	Australasia	2007	0
	Australasia	2008	0
	Australasia	2009	0
	Australasia	2010	0
	Australasia	2011	0
	Australasia	2012	0
	Australasia	2013	0
	Australasia	2014	0
	Australasia	2015	0
	Australasia	2016	0
	Australasia	2017	0
	Australasia	2018	0
	Australasia	2019	0
	Australasia	2020	0
	Australasia	2021	0
	Caribbean	1990	0
	Caribbean	1991	0
	Caribbean	1992	0
	Caribbean	1993	0
	Caribbean	1994	0
	Caribbean	1995	0
	Caribbean	1996	0
	Caribbean	1997	0
	Caribbean	1998	0
	Caribbean	1999	0
	Caribbean	2000	0
	Caribbean	2001	0
	Caribbean	2002	0
	Caribbean	2003	0
	Caribbean	2004	0
	Caribbean	2005	0
	Caribbean	2006	0
	Caribbean	2007	0
	Caribbean	2008	0
	Caribbean	2009	0
	Caribbean	2010	0
	Caribbean	2011	0
	Caribbean	2012	0
	Caribbean	2013	0
	Caribbean	2014	0
	Caribbean	2015	0
	Caribbean	2016	0
	Caribbean	2017	0
	Caribbean	2018	0
	Caribbean	2019	0
	Caribbean	2020	0
	Caribbean	2021	0
	Central Asia	1990	0
	Central Asia	1991	0
	Central Asia	1992	0
	Central Asia	1993	0
	Central Asia	1994	0
	Central Asia	1995	0
	Central Asia	1996	0
	Central Asia	1997	0
	Central Asia	1998	0
	Central Asia	1999	0
	Central Asia	2000	0
	Central Asia	2001	0
	Central Asia	2002	0
	Central Asia	2003	0
	Central Asia	2004	0
	Central Asia	2005	0
	Central Asia	2006	0
	Central Asia	2007	0
	Central Asia	2008	0
	Central Asia	2009	0
	Central Asia	2010	0
	Central Asia	2011	0
	Central Asia	2012	0
	Central Asia	2013	0
	Central Asia	2014	0
	Central Asia	2015	0
	Central Asia	2016	0
	Central Asia	2017	0
	Central Asia	2018	0
	Central Asia	2019	0
	Central Asia	2020	0
	Central Asia	2021	0
	Central Europe	1990	0
	Central Europe	1991	0
	Central Europe	1992	0
	Central Europe	1993	0
	Central Europe	1994	0
	Central Europe	1995	0
	Central Europe	1996	0
	Central Europe	1997	0
	Central Europe	1998	0
	Central Europe	1999	0
	Central Europe	2000	0
	Central Europe	2001	0
	Central Europe	2002	0
	Central Europe	2003	0
	Central Europe	2004	0
	Central Europe	2005	0
	Central Europe	2006	0
	Central Europe	2007	0
	Central Europe	2008	0
	Central Europe	2009	0
	Central Europe	2010	0
	Central Europe	2011	0
	Central Europe	2012	0
	Central Europe	2013	0
	Central Europe	2014	0
	Central Europe	2015	0
	Central Europe	2016	0
	Central Europe	2017	0
	Central Europe	2018	0
	Central Europe	2019	0
	Central Europe	2020	0
	Central Europe	2021	0
	Central Latin America	1990	193.606
	Central Latin America	1991	186.057
	Central Latin America	1992	177.153
	Central Latin America	1993	167.23
	Central Latin America	1994	156.599
	Central Latin America	1995	145.54
	Central Latin America	1996	132.554
	Central Latin America	1997	117.042
	Central Latin America	1998	100.674
	Central Latin America	1999	85.1589
	Central Latin America	2000	72.2723
	Central Latin America	2001	60.9626
	Central Latin America	2002	49.5429
	Central Latin America	2003	38.9061
	Central Latin America	2004	29.9819
	Central Latin America	2005	23.7184
	Central Latin America	2006	19.3196
	Central Latin America	2007	15.4141
	Central Latin America	2008	12.1021
	Central Latin America	2009	9.48634
	Central Latin America	2010	7.66943
	Central Latin America	2011	6.22808
	Central Latin America	2012	4.79031
	Central Latin America	2013	3.53899
	Central Latin America	2014	2.65524
	Central Latin America	2015	2.32018
	Central Latin America	2016	2.31942
	Central Latin America	2017	2.30736
	Central Latin America	2018	2.22744
	Central Latin America	2019	2.07938
	Central Latin America	2020	1.97088
	Central Latin America	2021	1.9293
	Central Sub-Saharan Africa	1990	18426.1
	Central Sub-Saharan Africa	1991	18157.1
	Central Sub-Saharan Africa	1992	17873.8
	Central Sub-Saharan Africa	1993	17581.1
	Central Sub-Saharan Africa	1994	17281.8
	Central Sub-Saharan Africa	1995	16970.6
	Central Sub-Saharan Africa	1996	16598.9
	Central Sub-Saharan Africa	1997	16159.7
	Central Sub-Saharan Africa	1998	15726.6
	Central Sub-Saharan Africa	1999	15366.8
	Central Sub-Saharan Africa	2000	15145.1
	Central Sub-Saharan Africa	2001	15113
	Central Sub-Saharan Africa	2002	15209.4
	Central Sub-Saharan Africa	2003	15348.4
	Central Sub-Saharan Africa	2004	15446.2
	Central Sub-Saharan Africa	2005	15406.1
	Central Sub-Saharan Africa	2006	14895.6
	Central Sub-Saharan Africa	2007	13855.6
	Central Sub-Saharan Africa	2008	12642
	Central Sub-Saharan Africa	2009	11610.7
	Central Sub-Saharan Africa	2010	11107.2
	Central Sub-Saharan Africa	2011	11039.1
	Central Sub-Saharan Africa	2012	11036.1
	Central Sub-Saharan Africa	2013	11059.4
	Central Sub-Saharan Africa	2014	11071.1
	Central Sub-Saharan Africa	2015	11026
	Central Sub-Saharan Africa	2016	10889.9
	Central Sub-Saharan Africa	2017	10679.4
	Central Sub-Saharan Africa	2018	10443.2
	Central Sub-Saharan Africa	2019	10228
	Central Sub-Saharan Africa	2020	10037
	Central Sub-Saharan Africa	2021	9857.7
	East Asia	1990	0
	East Asia	1991	0
	East Asia	1992	0
	East Asia	1993	0
	East Asia	1994	0
	East Asia	1995	0
	East Asia	1996	0
	East Asia	1997	0
	East Asia	1998	0
	East Asia	1999	0
	East Asia	2000	0
	East Asia	2001	0
	East Asia	2002	0
	East Asia	2003	0
	East Asia	2004	0
	East Asia	2005	0
	East Asia	2006	0
	East Asia	2007	0
	East Asia	2008	0
	East Asia	2009	0
	East Asia	2010	0
	East Asia	2011	0
	East Asia	2012	0
	East Asia	2013	0
	East Asia	2014	0
	East Asia	2015	0
	East Asia	2016	0
	East Asia	2017	0
	East Asia	2018	0
	East Asia	2019	0
	East Asia	2020	0
	East Asia	2021	0
	Eastern Europe	1990	0
	Eastern Europe	1991	0
	Eastern Europe	1992	0
	Eastern Europe	1993	0
	Eastern Europe	1994	0
	Eastern Europe	1995	0
	Eastern Europe	1996	0
	Eastern Europe	1997	0
	Eastern Europe	1998	0
	Eastern Europe	1999	0
	Eastern Europe	2000	0
	Eastern Europe	2001	0
	Eastern Europe	2002	0
	Eastern Europe	2003	0
	Eastern Europe	2004	0
	Eastern Europe	2005	0
	Eastern Europe	2006	0
	Eastern Europe	2007	0
	Eastern Europe	2008	0
	Eastern Europe	2009	0
	Eastern Europe	2010	0
	Eastern Europe	2011	0
	Eastern Europe	2012	0
	Eastern Europe	2013	0
	Eastern Europe	2014	0
	Eastern Europe	2015	0
	Eastern Europe	2016	0
	Eastern Europe	2017	0
	Eastern Europe	2018	0
	Eastern Europe	2019	0
	Eastern Europe	2020	0
	Eastern Europe	2021	0
	Eastern Sub-Saharan Africa	1990	2204.24
	Eastern Sub-Saharan Africa	1991	2149.03
	Eastern Sub-Saharan Africa	1992	2094.4
	Eastern Sub-Saharan Africa	1993	2033.13
	Eastern Sub-Saharan Africa	1994	1975.06
	Eastern Sub-Saharan Africa	1995	1922.03
	Eastern Sub-Saharan Africa	1996	1849.04
	Eastern Sub-Saharan Africa	1997	1759.75
	Eastern Sub-Saharan Africa	1998	1676.65
	Eastern Sub-Saharan Africa	1999	1613.83
	Eastern Sub-Saharan Africa	2000	1581.64
	Eastern Sub-Saharan Africa	2001	1584.38
	Eastern Sub-Saharan Africa	2002	1609.25
	Eastern Sub-Saharan Africa	2003	1640.53
	Eastern Sub-Saharan Africa	2004	1664.03
	Eastern Sub-Saharan Africa	2005	1665.69
	Eastern Sub-Saharan Africa	2006	1596.12
	Eastern Sub-Saharan Africa	2007	1450.54
	Eastern Sub-Saharan Africa	2008	1279.8
	Eastern Sub-Saharan Africa	2009	1135.56
	Eastern Sub-Saharan Africa	2010	1068.94
	Eastern Sub-Saharan Africa	2011	1064.98
	Eastern Sub-Saharan Africa	2012	1070.79
	Eastern Sub-Saharan Africa	2013	1080.01
	Eastern Sub-Saharan Africa	2014	1081.81
	Eastern Sub-Saharan Africa	2015	1068.42
	Eastern Sub-Saharan Africa	2016	1038.39
	Eastern Sub-Saharan Africa	2017	989.107
	Eastern Sub-Saharan Africa	2018	941.329
	Eastern Sub-Saharan Africa	2019	916.898
	Eastern Sub-Saharan Africa	2020	904.634
	Eastern Sub-Saharan Africa	2021	890.298
	Global	1990	444.477
	Global	1991	418.726
	Global	1992	396.057
	Global	1993	376.302
	Global	1994	359.265
	Global	1995	346.827
	Global	1996	336.089
	Global	1997	324.13
	Global	1998	313.289
	Global	1999	305.124
	Global	2000	301.657
	Global	2001	303.399
	Global	2002	307.942
	Global	2003	313.623
	Global	2004	318.715
	Global	2005	321.736
	Global	2006	314.087
	Global	2007	293.044
	Global	2008	266.742
	Global	2009	244.104
	Global	2010	234.98
	Global	2011	237.238
	Global	2012	241.012
	Global	2013	245.437
	Global	2014	249.404
	Global	2015	251.987
	Global	2016	252.303
	Global	2017	250.052
	Global	2018	247.234
	Global	2019	246.119
	Global	2020	246.247
	Global	2021	246.242
	High-income Asia Pacific	1990	0
	High-income Asia Pacific	1991	0
	High-income Asia Pacific	1992	0
	High-income Asia Pacific	1993	0
	High-income Asia Pacific	1994	0
	High-income Asia Pacific	1995	0
	High-income Asia Pacific	1996	0
	High-income Asia Pacific	1997	0
	High-income Asia Pacific	1998	0
	High-income Asia Pacific	1999	0
	High-income Asia Pacific	2000	0
	High-income Asia Pacific	2001	0
	High-income Asia Pacific	2002	0
	High-income Asia Pacific	2003	0
	High-income Asia Pacific	2004	0
	High-income Asia Pacific	2005	0
	High-income Asia Pacific	2006	0
	High-income Asia Pacific	2007	0
	High-income Asia Pacific	2008	0
	High-income Asia Pacific	2009	0
	High-income Asia Pacific	2010	0
	High-income Asia Pacific	2011	0
	High-income Asia Pacific	2012	0
	High-income Asia Pacific	2013	0
	High-income Asia Pacific	2014	0
	High-income Asia Pacific	2015	0
	High-income Asia Pacific	2016	0
	High-income Asia Pacific	2017	0
	High-income Asia Pacific	2018	0
	High-income Asia Pacific	2019	0
	High-income Asia Pacific	2020	0
	High-income Asia Pacific	2021	0
	High-income North America	1990	0
	High-income North America	1991	0
	High-income North America	1992	0
	High-income North America	1993	0
	High-income North America	1994	0
	High-income North America	1995	0
	High-income North America	1996	0
	High-income North America	1997	0
	High-income North America	1998	0
	High-income North America	1999	0
	High-income North America	2000	0
	High-income North America	2001	0
	High-income North America	2002	0
	High-income North America	2003	0
	High-income North America	2004	0
	High-income North America	2005	0
	High-income North America	2006	0
	High-income North America	2007	0
	High-income North America	2008	0
	High-income North America	2009	0
	High-income North America	2010	0
	High-income North America	2011	0
	High-income North America	2012	0
	High-income North America	2013	0
	High-income North America	2014	0
	High-income North America	2015	0
	High-income North America	2016	0
	High-income North America	2017	0
	High-income North America	2018	0
	High-income North America	2019	0
	High-income North America	2020	0
	High-income North America	2021	0
	North Africa and Middle East	1990	35.2335
	North Africa and Middle East	1991	34.7398
	North Africa and Middle East	1992	34.1873
	North Africa and Middle East	1993	33.5332
	North Africa and Middle East	1994	32.9138
	North Africa and Middle East	1995	32.37
	North Africa and Middle East	1996	31.6978
	North Africa and Middle East	1997	30.8747
	North Africa and Middle East	1998	30.1469
	North Africa and Middle East	1999	29.5845
	North Africa and Middle East	2000	29.2606
	North Africa and Middle East	2001	29.3321
	North Africa and Middle East	2002	29.6665
	North Africa and Middle East	2003	30.0266
	North Africa and Middle East	2004	30.234
	North Africa and Middle East	2005	30.2198
	North Africa and Middle East	2006	29.5758
	North Africa and Middle East	2007	28.1647
	North Africa and Middle East	2008	26.308
	North Africa and Middle East	2009	24.383
	North Africa and Middle East	2010	22.7985
	North Africa and Middle East	2011	21.2088
	North Africa and Middle East	2012	19.2444
	North Africa and Middle East	2013	17.2195
	North Africa and Middle East	2014	15.4253
	North Africa and Middle East	2015	14.149
	North Africa and Middle East	2016	13.2033
	North Africa and Middle East	2017	12.3234
	North Africa and Middle East	2018	11.6969
	North Africa and Middle East	2019	11.4882
	North Africa and Middle East	2020	11.557
	North Africa and Middle East	2021	11.5837
	Oceania	1990	0
	Oceania	1991	0
	Oceania	1992	0
	Oceania	1993	0
	Oceania	1994	0
	Oceania	1995	0
	Oceania	1996	0
	Oceania	1997	0
	Oceania	1998	0
	Oceania	1999	0
	Oceania	2000	0
	Oceania	2001	0
	Oceania	2002	0
	Oceania	2003	0
	Oceania	2004	0
	Oceania	2005	0
	Oceania	2006	0
	Oceania	2007	0
	Oceania	2008	0
	Oceania	2009	0
	Oceania	2010	0
	Oceania	2011	0
	Oceania	2012	0
	Oceania	2013	0
	Oceania	2014	0
	Oceania	2015	0
	Oceania	2016	0
	Oceania	2017	0
	Oceania	2018	0
	Oceania	2019	0
	Oceania	2020	0
	Oceania	2021	0
	South Asia	1990	0
	South Asia	1991	0
	South Asia	1992	0
	South Asia	1993	0
	South Asia	1994	0
	South Asia	1995	0
	South Asia	1996	0
	South Asia	1997	0
	South Asia	1998	0
	South Asia	1999	0
	South Asia	2000	0
	South Asia	2001	0
	South Asia	2002	0
	South Asia	2003	0
	South Asia	2004	0
	South Asia	2005	0
	South Asia	2006	0
	South Asia	2007	0
	South Asia	2008	0
	South Asia	2009	0
	South Asia	2010	0
	South Asia	2011	0
	South Asia	2012	0
	South Asia	2013	0
	South Asia	2014	0
	South Asia	2015	0
	South Asia	2016	0
	South Asia	2017	0
	South Asia	2018	0
	South Asia	2019	0
	South Asia	2020	0
	South Asia	2021	0
	Southeast Asia	1990	0
	Southeast Asia	1991	0
	Southeast Asia	1992	0
	Southeast Asia	1993	0
	Southeast Asia	1994	0
	Southeast Asia	1995	0
	Southeast Asia	1996	0
	Southeast Asia	1997	0
	Southeast Asia	1998	0
	Southeast Asia	1999	0
	Southeast Asia	2000	0
	Southeast Asia	2001	0
	Southeast Asia	2002	0
	Southeast Asia	2003	0
	Southeast Asia	2004	0
	Southeast Asia	2005	0
	Southeast Asia	2006	0
	Southeast Asia	2007	0
	Southeast Asia	2008	0
	Southeast Asia	2009	0
	Southeast Asia	2010	0
	Southeast Asia	2011	0
	Southeast Asia	2012	0
	Southeast Asia	2013	0
	Southeast Asia	2014	0
	Southeast Asia	2015	0
	Southeast Asia	2016	0
	Southeast Asia	2017	0
	Southeast Asia	2018	0
	Southeast Asia	2019	0
	Southeast Asia	2020	0
	Southeast Asia	2021	0
	Southern Latin America	1990	0
	Southern Latin America	1991	0
	Southern Latin America	1992	0
	Southern Latin America	1993	0
	Southern Latin America	1994	0
	Southern Latin America	1995	0
	Southern Latin America	1996	0
	Southern Latin America	1997	0
	Southern Latin America	1998	0
	Southern Latin America	1999	0
	Southern Latin America	2000	0
	Southern Latin America	2001	0
	Southern Latin America	2002	0
	Southern Latin America	2003	0
	Southern Latin America	2004	0
	Southern Latin America	2005	0
	Southern Latin America	2006	0
	Southern Latin America	2007	0
	Southern Latin America	2008	0
	Southern Latin America	2009	0
	Southern Latin America	2010	0
	Southern Latin America	2011	0
	Southern Latin America	2012	0
	Southern Latin America	2013	0
	Southern Latin America	2014	0
	Southern Latin America	2015	0
	Southern Latin America	2016	0
	Southern Latin America	2017	0
	Southern Latin America	2018	0
	Southern Latin America	2019	0
	Southern Latin America	2020	0
	Southern Latin America	2021	0
	Southern Sub-Saharan Africa	1990	0
	Southern Sub-Saharan Africa	1991	0
	Southern Sub-Saharan Africa	1992	0
	Southern Sub-Saharan Africa	1993	0
	Southern Sub-Saharan Africa	1994	0
	Southern Sub-Saharan Africa	1995	0
	Southern Sub-Saharan Africa	1996	0
	Southern Sub-Saharan Africa	1997	0
	Southern Sub-Saharan Africa	1998	0
	Southern Sub-Saharan Africa	1999	0
	Southern Sub-Saharan Africa	2000	0
	Southern Sub-Saharan Africa	2001	0
	Southern Sub-Saharan Africa	2002	0
	Southern Sub-Saharan Africa	2003	0
	Southern Sub-Saharan Africa	2004	0
	Southern Sub-Saharan Africa	2005	0
	Southern Sub-Saharan Africa	2006	0
	Southern Sub-Saharan Africa	2007	0
	Southern Sub-Saharan Africa	2008	0
	Southern Sub-Saharan Africa	2009	0
	Southern Sub-Saharan Africa	2010	0
	Southern Sub-Saharan Africa	2011	0
	Southern Sub-Saharan Africa	2012	0
	Southern Sub-Saharan Africa	2013	0
	Southern Sub-Saharan Africa	2014	0
	Southern Sub-Saharan Africa	2015	0
	Southern Sub-Saharan Africa	2016	0
	Southern Sub-Saharan Africa	2017	0
	Southern Sub-Saharan Africa	2018	0
	Southern Sub-Saharan Africa	2019	0
	Southern Sub-Saharan Africa	2020	0
	Southern Sub-Saharan Africa	2021	0
	Tropical Latin America	1990	13.6559
	Tropical Latin America	1991	13.0271
	Tropical Latin America	1992	12.3456
	Tropical Latin America	1993	11.6196
	Tropical Latin America	1994	10.8578
	Tropical Latin America	1995	10.0692
	Tropical Latin America	1996	9.19176
	Tropical Latin America	1997	8.20141
	Tropical Latin America	1998	7.17462
	Tropical Latin America	1999	6.19282
	Tropical Latin America	2000	5.34113
	Tropical Latin America	2001	4.56379
	Tropical Latin America	2002	3.77775
	Tropical Latin America	2003	3.03601
	Tropical Latin America	2004	2.39519
	Tropical Latin America	2005	1.91507
	Tropical Latin America	2006	1.54645
	Tropical Latin America	2007	1.20751
	Tropical Latin America	2008	0.912025
	Tropical Latin America	2009	0.674681
	Tropical Latin America	2010	0.510899
	Tropical Latin America	2011	0.389337
	Tropical Latin America	2012	0.274989
	Tropical Latin America	2013	0.178844
	Tropical Latin America	2014	0.11254
	Tropical Latin America	2015	0.0883693
	Tropical Latin America	2016	0.0895499
	Tropical Latin America	2017	0.0907659
	Tropical Latin America	2018	0.0920012
	Tropical Latin America	2019	0.0932352
	Tropical Latin America	2020	0.0944417
	Tropical Latin America	2021	0.0955795
	Western Europe	1990	0
	Western Europe	1991	0
	Western Europe	1992	0
	Western Europe	1993	0
	Western Europe	1994	0
	Western Europe	1995	0
	Western Europe	1996	0
	Western Europe	1997	0
	Western Europe	1998	0
	Western Europe	1999	0
	Western Europe	2000	0
	Western Europe	2001	0
	Western Europe	2002	0
	Western Europe	2003	0
	Western Europe	2004	0
	Western Europe	2005	0
	Western Europe	2006	0
	Western Europe	2007	0
	Western Europe	2008	0
	Western Europe	2009	0
	Western Europe	2010	0
	Western Europe	2011	0
	Western Europe	2012	0
	Western Europe	2013	0
	Western Europe	2014	0
	Western Europe	2015	0
	Western Europe	2016	0
	Western Europe	2017	0
	Western Europe	2018	0
	Western Europe	2019	0
	Western Europe	2020	0
	Western Europe	2021	0
	Western Sub-Saharan Africa	1990	7585.89
	Western Sub-Saharan Africa	1991	6718.07
	Western Sub-Saharan Africa	1992	5953.71
	Western Sub-Saharan Africa	1993	5299.99
	Western Sub-Saharan Africa	1994	4753.59
	Western Sub-Saharan Africa	1995	4362.84
	Western Sub-Saharan Africa	1996	4063.91
	Western Sub-Saharan Africa	1997	3771.41
	Western Sub-Saharan Africa	1998	3513.6
	Western Sub-Saharan Africa	1999	3303.47
	Western Sub-Saharan Africa	2000	3164.43
	Western Sub-Saharan Africa	2001	3088.24
	Western Sub-Saharan Africa	2002	3034.12
	Western Sub-Saharan Africa	2003	2988.31
	Western Sub-Saharan Africa	2004	2939.04
	Western Sub-Saharan Africa	2005	2882.57
	Western Sub-Saharan Africa	2006	2741.44
	Western Sub-Saharan Africa	2007	2489.68
	Western Sub-Saharan Africa	2008	2200.37
	Western Sub-Saharan Africa	2009	1949.34
	Western Sub-Saharan Africa	2010	1816.89
	Western Sub-Saharan Africa	2011	1778.39
	Western Sub-Saharan Africa	2012	1750.37
	Western Sub-Saharan Africa	2013	1725.45
	Western Sub-Saharan Africa	2014	1698.29
	Western Sub-Saharan Africa	2015	1666.31
	Western Sub-Saharan Africa	2016	1624.41
	Western Sub-Saharan Africa	2017	1574.14
	Western Sub-Saharan Africa	2018	1522
	Western Sub-Saharan Africa	2019	1473.93
	Western Sub-Saharan Africa	2020	1432.19
	Western Sub-Saharan Africa	2021	1393.6
Age-standardized DALYs rate	Andean Latin America	1990	3.54219
	Andean Latin America	1991	2.94335
	Andean Latin America	1992	2.38918
	Andean Latin America	1993	1.88727
	Andean Latin America	1994	1.48765
	Andean Latin America	1995	1.16045
	Andean Latin America	1996	0.868782
	Andean Latin America	1997	0.611991
	Andean Latin America	1998	0.37549
	Andean Latin America	1999	0.196323
	Andean Latin America	2000	0.106104
	Andean Latin America	2001	0.0713958
	Andean Latin America	2002	0.0428894
	Andean Latin America	2003	0.0213426
	Andean Latin America	2004	0.00751608
	Andean Latin America	2005	0.00217605
	Andean Latin America	2006	0.00141775
	Andean Latin America	2007	0.000820595
	Andean Latin America	2008	0.000387461
	Andean Latin America	2009	0.000121394
	Andean Latin America	2010	2.53827e-05
	Andean Latin America	2011	1.6366e-05
	Andean Latin America	2012	9.26047e-06
	Andean Latin America	2013	4.13148e-06
	Andean Latin America	2014	1.03743e-06
	Andean Latin America	2015	0
	Andean Latin America	2016	0
	Andean Latin America	2017	0
	Andean Latin America	2018	0
	Andean Latin America	2019	0
	Andean Latin America	2020	0
	Andean Latin America	2021	0
	Australasia	1990	0
	Australasia	1991	0
	Australasia	1992	0
	Australasia	1993	0
	Australasia	1994	0
	Australasia	1995	0
	Australasia	1996	0
	Australasia	1997	0
	Australasia	1998	0
	Australasia	1999	0
	Australasia	2000	0
	Australasia	2001	0
	Australasia	2002	0
	Australasia	2003	0
	Australasia	2004	0
	Australasia	2005	0
	Australasia	2006	0
	Australasia	2007	0
	Australasia	2008	0
	Australasia	2009	0
	Australasia	2010	0
	Australasia	2011	0
	Australasia	2012	0
	Australasia	2013	0
	Australasia	2014	0
	Australasia	2015	0
	Australasia	2016	0
	Australasia	2017	0
	Australasia	2018	0
	Australasia	2019	0
	Australasia	2020	0
	Australasia	2021	0
	Caribbean	1990	0
	Caribbean	1991	0
	Caribbean	1992	0
	Caribbean	1993	0
	Caribbean	1994	0
	Caribbean	1995	0
	Caribbean	1996	0
	Caribbean	1997	0
	Caribbean	1998	0
	Caribbean	1999	0
	Caribbean	2000	0
	Caribbean	2001	0
	Caribbean	2002	0
	Caribbean	2003	0
	Caribbean	2004	0
	Caribbean	2005	0
	Caribbean	2006	0
	Caribbean	2007	0
	Caribbean	2008	0
	Caribbean	2009	0
	Caribbean	2010	0
	Caribbean	2011	0
	Caribbean	2012	0
	Caribbean	2013	0
	Caribbean	2014	0
	Caribbean	2015	0
	Caribbean	2016	0
	Caribbean	2017	0
	Caribbean	2018	0
	Caribbean	2019	0
	Caribbean	2020	0
	Caribbean	2021	0
	Central Asia	1990	0
	Central Asia	1991	0
	Central Asia	1992	0
	Central Asia	1993	0
	Central Asia	1994	0
	Central Asia	1995	0
	Central Asia	1996	0
	Central Asia	1997	0
	Central Asia	1998	0
	Central Asia	1999	0
	Central Asia	2000	0
	Central Asia	2001	0
	Central Asia	2002	0
	Central Asia	2003	0
	Central Asia	2004	0
	Central Asia	2005	0
	Central Asia	2006	0
	Central Asia	2007	0
	Central Asia	2008	0
	Central Asia	2009	0
	Central Asia	2010	0
	Central Asia	2011	0
	Central Asia	2012	0
	Central Asia	2013	0
	Central Asia	2014	0
	Central Asia	2015	0
	Central Asia	2016	0
	Central Asia	2017	0
	Central Asia	2018	0
	Central Asia	2019	0
	Central Asia	2020	0
	Central Asia	2021	0
	Central Europe	1990	0
	Central Europe	1991	0
	Central Europe	1992	0
	Central Europe	1993	0
	Central Europe	1994	0
	Central Europe	1995	0
	Central Europe	1996	0
	Central Europe	1997	0
	Central Europe	1998	0
	Central Europe	1999	0
	Central Europe	2000	0
	Central Europe	2001	0
	Central Europe	2002	0
	Central Europe	2003	0
	Central Europe	2004	0
	Central Europe	2005	0
	Central Europe	2006	0
	Central Europe	2007	0
	Central Europe	2008	0
	Central Europe	2009	0
	Central Europe	2010	0
	Central Europe	2011	0
	Central Europe	2012	0
	Central Europe	2013	0
	Central Europe	2014	0
	Central Europe	2015	0
	Central Europe	2016	0
	Central Europe	2017	0
	Central Europe	2018	0
	Central Europe	2019	0
	Central Europe	2020	0
	Central Europe	2021	0
	Central Latin America	1990	14.2198
	Central Latin America	1991	13.6624
	Central Latin America	1992	12.9848
	Central Latin America	1993	12.254
	Central Latin America	1994	11.4829
	Central Latin America	1995	10.6569
	Central Latin America	1996	9.7012
	Central Latin America	1997	8.54571
	Central Latin America	1998	7.348
	Central Latin America	1999	6.22215
	Central Latin America	2000	5.27012
	Central Latin America	2001	4.44754
	Central Latin America	2002	3.60212
	Central Latin America	2003	2.83173
	Central Latin America	2004	2.18014
	Central Latin America	2005	1.73351
	Central Latin America	2006	1.42755
	Central Latin America	2007	1.16366
	Central Latin America	2008	0.942264
	Central Latin America	2009	0.761094
	Central Latin America	2010	0.62997
	Central Latin America	2011	0.515642
	Central Latin America	2012	0.39886
	Central Latin America	2013	0.30283
	Central Latin America	2014	0.22986
	Central Latin America	2015	0.202272
	Central Latin America	2016	0.202363
	Central Latin America	2017	0.201407
	Central Latin America	2018	0.195532
	Central Latin America	2019	0.184467
	Central Latin America	2020	0.176356
	Central Latin America	2021	0.173138
	Central Sub-Saharan Africa	1990	1128.97
	Central Sub-Saharan Africa	1991	1114.05
	Central Sub-Saharan Africa	1992	1098.28
	Central Sub-Saharan Africa	1993	1082
	Central Sub-Saharan Africa	1994	1065.23
	Central Sub-Saharan Africa	1995	1047.31
	Central Sub-Saharan Africa	1996	1026.47
	Central Sub-Saharan Africa	1997	1002.49
	Central Sub-Saharan Africa	1998	978.338
	Central Sub-Saharan Africa	1999	957.872
	Central Sub-Saharan Africa	2000	944.65
	Central Sub-Saharan Africa	2001	940.31
	Central Sub-Saharan Africa	2002	942.232
	Central Sub-Saharan Africa	2003	946.553
	Central Sub-Saharan Africa	2004	948.287
	Central Sub-Saharan Africa	2005	943.46
	Central Sub-Saharan Africa	2006	915.485
	Central Sub-Saharan Africa	2007	861.495
	Central Sub-Saharan Africa	2008	798.311
	Central Sub-Saharan Africa	2009	744.119
	Central Sub-Saharan Africa	2010	715.847
	Central Sub-Saharan Africa	2011	709.996
	Central Sub-Saharan Africa	2012	707.772
	Central Sub-Saharan Africa	2013	706.819
	Central Sub-Saharan Africa	2014	705.828
	Central Sub-Saharan Africa	2015	701.379
	Central Sub-Saharan Africa	2016	692.425
	Central Sub-Saharan Africa	2017	678.934
	Central Sub-Saharan Africa	2018	664.899
	Central Sub-Saharan Africa	2019	651.42
	Central Sub-Saharan Africa	2020	638.334
	Central Sub-Saharan Africa	2021	627.203
	East Asia	1990	0
	East Asia	1991	0
	East Asia	1992	0
	East Asia	1993	0
	East Asia	1994	0
	East Asia	1995	0
	East Asia	1996	0
	East Asia	1997	0
	East Asia	1998	0
	East Asia	1999	0
	East Asia	2000	0
	East Asia	2001	0
	East Asia	2002	0
	East Asia	2003	0
	East Asia	2004	0
	East Asia	2005	0
	East Asia	2006	0
	East Asia	2007	0
	East Asia	2008	0
	East Asia	2009	0
	East Asia	2010	0
	East Asia	2011	0
	East Asia	2012	0
	East Asia	2013	0
	East Asia	2014	0
	East Asia	2015	0
	East Asia	2016	0
	East Asia	2017	0
	East Asia	2018	0
	East Asia	2019	0
	East Asia	2020	0
	East Asia	2021	0
	Eastern Europe	1990	0
	Eastern Europe	1991	0
	Eastern Europe	1992	0
	Eastern Europe	1993	0
	Eastern Europe	1994	0
	Eastern Europe	1995	0
	Eastern Europe	1996	0
	Eastern Europe	1997	0
	Eastern Europe	1998	0
	Eastern Europe	1999	0
	Eastern Europe	2000	0
	Eastern Europe	2001	0
	Eastern Europe	2002	0
	Eastern Europe	2003	0
	Eastern Europe	2004	0
	Eastern Europe	2005	0
	Eastern Europe	2006	0
	Eastern Europe	2007	0
	Eastern Europe	2008	0
	Eastern Europe	2009	0
	Eastern Europe	2010	0
	Eastern Europe	2011	0
	Eastern Europe	2012	0
	Eastern Europe	2013	0
	Eastern Europe	2014	0
	Eastern Europe	2015	0
	Eastern Europe	2016	0
	Eastern Europe	2017	0
	Eastern Europe	2018	0
	Eastern Europe	2019	0
	Eastern Europe	2020	0
	Eastern Europe	2021	0
	Eastern Sub-Saharan Africa	1990	133.935
	Eastern Sub-Saharan Africa	1991	131.45
	Eastern Sub-Saharan Africa	1992	128.952
	Eastern Sub-Saharan Africa	1993	126.2
	Eastern Sub-Saharan Africa	1994	123.582
	Eastern Sub-Saharan Africa	1995	121.26
	Eastern Sub-Saharan Africa	1996	117.978
	Eastern Sub-Saharan Africa	1997	113.985
	Eastern Sub-Saharan Africa	1998	110.242
	Eastern Sub-Saharan Africa	1999	107.265
	Eastern Sub-Saharan Africa	2000	105.399
	Eastern Sub-Saharan Africa	2001	104.822
	Eastern Sub-Saharan Africa	2002	105.141
	Eastern Sub-Saharan Africa	2003	105.646
	Eastern Sub-Saharan Africa	2004	105.881
	Eastern Sub-Saharan Africa	2005	105.171
	Eastern Sub-Saharan Africa	2006	101.537
	Eastern Sub-Saharan Africa	2007	94.7267
	Eastern Sub-Saharan Africa	2008	86.9155
	Eastern Sub-Saharan Africa	2009	80.1975
	Eastern Sub-Saharan Africa	2010	76.7697
	Eastern Sub-Saharan Africa	2011	76.124
	Eastern Sub-Saharan Africa	2012	76.0368
	Eastern Sub-Saharan Africa	2013	76.2064
	Eastern Sub-Saharan Africa	2014	76.0177
	Eastern Sub-Saharan Africa	2015	75.0118
	Eastern Sub-Saharan Africa	2016	73.1022
	Eastern Sub-Saharan Africa	2017	70.0977
	Eastern Sub-Saharan Africa	2018	67.1297
	Eastern Sub-Saharan Africa	2019	65.3729
	Eastern Sub-Saharan Africa	2020	64.3245
	Eastern Sub-Saharan Africa	2021	62.9879
	Global	1990	26.6667
	Global	1991	25.2724
	Global	1992	24.0455
	Global	1993	22.9856
	Global	1994	22.0702
	Global	1995	21.3987
	Global	1996	20.8491
	Global	1997	20.272
	Global	1998	19.7551
	Global	1999	19.3486
	Global	2000	19.1233
	Global	2001	19.1074
	Global	2002	19.2136
	Global	2003	19.3803
	Global	2004	19.5205
	Global	2005	19.5822
	Global	2006	19.1997
	Global	2007	18.2445
	Global	2008	17.063
	Global	2009	16.0373
	Global	2010	15.5949
	Global	2011	15.6667
	Global	2012	15.8273
	Global	2013	16.018
	Global	2014	16.1988
	Global	2015	16.2997
	Global	2016	16.2915
	Global	2017	16.1352
	Global	2018	15.9625
	Global	2019	15.8642
	Global	2020	15.8139
	Global	2021	15.7763
	High-income Asia Pacific	1990	0
	High-income Asia Pacific	1991	0
	High-income Asia Pacific	1992	0
	High-income Asia Pacific	1993	0
	High-income Asia Pacific	1994	0
	High-income Asia Pacific	1995	0
	High-income Asia Pacific	1996	0
	High-income Asia Pacific	1997	0
	High-income Asia Pacific	1998	0
	High-income Asia Pacific	1999	0
	High-income Asia Pacific	2000	0
	High-income Asia Pacific	2001	0
	High-income Asia Pacific	2002	0
	High-income Asia Pacific	2003	0
	High-income Asia Pacific	2004	0
	High-income Asia Pacific	2005	0
	High-income Asia Pacific	2006	0
	High-income Asia Pacific	2007	0
	High-income Asia Pacific	2008	0
	High-income Asia Pacific	2009	0
	High-income Asia Pacific	2010	0
	High-income Asia Pacific	2011	0
	High-income Asia Pacific	2012	0
	High-income Asia Pacific	2013	0
	High-income Asia Pacific	2014	0
	High-income Asia Pacific	2015	0
	High-income Asia Pacific	2016	0
	High-income Asia Pacific	2017	0
	High-income Asia Pacific	2018	0
	High-income Asia Pacific	2019	0
	High-income Asia Pacific	2020	0
	High-income Asia Pacific	2021	0
	High-income North America	1990	0
	High-income North America	1991	0
	High-income North America	1992	0
	High-income North America	1993	0
	High-income North America	1994	0
	High-income North America	1995	0
	High-income North America	1996	0
	High-income North America	1997	0
	High-income North America	1998	0
	High-income North America	1999	0
	High-income North America	2000	0
	High-income North America	2001	0
	High-income North America	2002	0
	High-income North America	2003	0
	High-income North America	2004	0
	High-income North America	2005	0
	High-income North America	2006	0
	High-income North America	2007	0
	High-income North America	2008	0
	High-income North America	2009	0
	High-income North America	2010	0
	High-income North America	2011	0
	High-income North America	2012	0
	High-income North America	2013	0
	High-income North America	2014	0
	High-income North America	2015	0
	High-income North America	2016	0
	High-income North America	2017	0
	High-income North America	2018	0
	High-income North America	2019	0
	High-income North America	2020	0
	High-income North America	2021	0
	North Africa and Middle East	1990	2.32319
	North Africa and Middle East	1991	2.28724
	North Africa and Middle East	1992	2.24064
	North Africa and Middle East	1993	2.19319
	North Africa and Middle East	1994	2.14825
	North Africa and Middle East	1995	2.11619
	North Africa and Middle East	1996	2.06728
	North Africa and Middle East	1997	2.01216
	North Africa and Middle East	1998	1.96094
	North Africa and Middle East	1999	1.92438
	North Africa and Middle East	2000	1.89841
	North Africa and Middle East	2001	1.8972
	North Africa and Middle East	2002	1.90612
	North Africa and Middle East	2003	1.91901
	North Africa and Middle East	2004	1.91673
	North Africa and Middle East	2005	1.90622
	North Africa and Middle East	2006	1.86861
	North Africa and Middle East	2007	1.79126
	North Africa and Middle East	2008	1.68925
	North Africa and Middle East	2009	1.58259
	North Africa and Middle East	2010	1.48363
	North Africa and Middle East	2011	1.37315
	North Africa and Middle East	2012	1.24281
	North Africa and Middle East	2013	1.10905
	North Africa and Middle East	2014	0.993503
	North Africa and Middle East	2015	0.911037
	North Africa and Middle East	2016	0.849198
	North Africa and Middle East	2017	0.790249
	North Africa and Middle East	2018	0.749226
	North Africa and Middle East	2019	0.729961
	North Africa and Middle East	2020	0.732198
	North Africa and Middle East	2021	0.733254
	Oceania	1990	0
	Oceania	1991	0
	Oceania	1992	0
	Oceania	1993	0
	Oceania	1994	0
	Oceania	1995	0
	Oceania	1996	0
	Oceania	1997	0
	Oceania	1998	0
	Oceania	1999	0
	Oceania	2000	0
	Oceania	2001	0
	Oceania	2002	0
	Oceania	2003	0
	Oceania	2004	0
	Oceania	2005	0
	Oceania	2006	0
	Oceania	2007	0
	Oceania	2008	0
	Oceania	2009	0
	Oceania	2010	0
	Oceania	2011	0
	Oceania	2012	0
	Oceania	2013	0
	Oceania	2014	0
	Oceania	2015	0
	Oceania	2016	0
	Oceania	2017	0
	Oceania	2018	0
	Oceania	2019	0
	Oceania	2020	0
	Oceania	2021	0
	South Asia	1990	0
	South Asia	1991	0
	South Asia	1992	0
	South Asia	1993	0
	South Asia	1994	0
	South Asia	1995	0
	South Asia	1996	0
	South Asia	1997	0
	South Asia	1998	0
	South Asia	1999	0
	South Asia	2000	0
	South Asia	2001	0
	South Asia	2002	0
	South Asia	2003	0
	South Asia	2004	0
	South Asia	2005	0
	South Asia	2006	0
	South Asia	2007	0
	South Asia	2008	0
	South Asia	2009	0
	South Asia	2010	0
	South Asia	2011	0
	South Asia	2012	0
	South Asia	2013	0
	South Asia	2014	0
	South Asia	2015	0
	South Asia	2016	0
	South Asia	2017	0
	South Asia	2018	0
	South Asia	2019	0
	South Asia	2020	0
	South Asia	2021	0
	Southeast Asia	1990	0
	Southeast Asia	1991	0
	Southeast Asia	1992	0
	Southeast Asia	1993	0
	Southeast Asia	1994	0
	Southeast Asia	1995	0
	Southeast Asia	1996	0
	Southeast Asia	1997	0
	Southeast Asia	1998	0
	Southeast Asia	1999	0
	Southeast Asia	2000	0
	Southeast Asia	2001	0
	Southeast Asia	2002	0
	Southeast Asia	2003	0
	Southeast Asia	2004	0
	Southeast Asia	2005	0
	Southeast Asia	2006	0
	Southeast Asia	2007	0
	Southeast Asia	2008	0
	Southeast Asia	2009	0
	Southeast Asia	2010	0
	Southeast Asia	2011	0
	Southeast Asia	2012	0
	Southeast Asia	2013	0
	Southeast Asia	2014	0
	Southeast Asia	2015	0
	Southeast Asia	2016	0
	Southeast Asia	2017	0
	Southeast Asia	2018	0
	Southeast Asia	2019	0
	Southeast Asia	2020	0
	Southeast Asia	2021	0
	Southern Latin America	1990	0
	Southern Latin America	1991	0
	Southern Latin America	1992	0
	Southern Latin America	1993	0
	Southern Latin America	1994	0
	Southern Latin America	1995	0
	Southern Latin America	1996	0
	Southern Latin America	1997	0
	Southern Latin America	1998	0
	Southern Latin America	1999	0
	Southern Latin America	2000	0
	Southern Latin America	2001	0
	Southern Latin America	2002	0
	Southern Latin America	2003	0
	Southern Latin America	2004	0
	Southern Latin America	2005	0
	Southern Latin America	2006	0
	Southern Latin America	2007	0
	Southern Latin America	2008	0
	Southern Latin America	2009	0
	Southern Latin America	2010	0
	Southern Latin America	2011	0
	Southern Latin America	2012	0
	Southern Latin America	2013	0
	Southern Latin America	2014	0
	Southern Latin America	2015	0
	Southern Latin America	2016	0
	Southern Latin America	2017	0
	Southern Latin America	2018	0
	Southern Latin America	2019	0
	Southern Latin America	2020	0
	Southern Latin America	2021	0
	Southern Sub-Saharan Africa	1990	0
	Southern Sub-Saharan Africa	1991	0
	Southern Sub-Saharan Africa	1992	0
	Southern Sub-Saharan Africa	1993	0
	Southern Sub-Saharan Africa	1994	0
	Southern Sub-Saharan Africa	1995	0
	Southern Sub-Saharan Africa	1996	0
	Southern Sub-Saharan Africa	1997	0
	Southern Sub-Saharan Africa	1998	0
	Southern Sub-Saharan Africa	1999	0
	Southern Sub-Saharan Africa	2000	0
	Southern Sub-Saharan Africa	2001	0
	Southern Sub-Saharan Africa	2002	0
	Southern Sub-Saharan Africa	2003	0
	Southern Sub-Saharan Africa	2004	0
	Southern Sub-Saharan Africa	2005	0
	Southern Sub-Saharan Africa	2006	0
	Southern Sub-Saharan Africa	2007	0
	Southern Sub-Saharan Africa	2008	0
	Southern Sub-Saharan Africa	2009	0
	Southern Sub-Saharan Africa	2010	0
	Southern Sub-Saharan Africa	2011	0
	Southern Sub-Saharan Africa	2012	0
	Southern Sub-Saharan Africa	2013	0
	Southern Sub-Saharan Africa	2014	0
	Southern Sub-Saharan Africa	2015	0
	Southern Sub-Saharan Africa	2016	0
	Southern Sub-Saharan Africa	2017	0
	Southern Sub-Saharan Africa	2018	0
	Southern Sub-Saharan Africa	2019	0
	Southern Sub-Saharan Africa	2020	0
	Southern Sub-Saharan Africa	2021	0
	Tropical Latin America	1990	0.961925
	Tropical Latin America	1991	0.911906
	Tropical Latin America	1992	0.857953
	Tropical Latin America	1993	0.802367
	Tropical Latin America	1994	0.74572
	Tropical Latin America	1995	0.68684
	Tropical Latin America	1996	0.622443
	Tropical Latin America	1997	0.552767
	Tropical Latin America	1998	0.479711
	Tropical Latin America	1999	0.410406
	Tropical Latin America	2000	0.35071
	Tropical Latin America	2001	0.299228
	Tropical Latin America	2002	0.245881
	Tropical Latin America	2003	0.197397
	Tropical Latin America	2004	0.154429
	Tropical Latin America	2005	0.123636
	Tropical Latin America	2006	0.10117
	Tropical Latin America	2007	0.0805841
	Tropical Latin America	2008	0.0631498
	Tropical Latin America	2009	0.0489652
	Tropical Latin America	2010	0.0385405
	Tropical Latin America	2011	0.0298561
	Tropical Latin America	2012	0.0212514
	Tropical Latin America	2013	0.0139866
	Tropical Latin America	2014	0.00895356
	Tropical Latin America	2015	0.00711668
	Tropical Latin America	2016	0.00721281
	Tropical Latin America	2017	0.00731191
	Tropical Latin America	2018	0.00741245
	Tropical Latin America	2019	0.00751268
	Tropical Latin America	2020	0.0076087
	Tropical Latin America	2021	0.00769753
	Western Europe	1990	0
	Western Europe	1991	0
	Western Europe	1992	0
	Western Europe	1993	0
	Western Europe	1994	0
	Western Europe	1995	0
	Western Europe	1996	0
	Western Europe	1997	0
	Western Europe	1998	0
	Western Europe	1999	0
	Western Europe	2000	0
	Western Europe	2001	0
	Western Europe	2002	0
	Western Europe	2003	0
	Western Europe	2004	0
	Western Europe	2005	0
	Western Europe	2006	0
	Western Europe	2007	0
	Western Europe	2008	0
	Western Europe	2009	0
	Western Europe	2010	0
	Western Europe	2011	0
	Western Europe	2012	0
	Western Europe	2013	0
	Western Europe	2014	0
	Western Europe	2015	0
	Western Europe	2016	0
	Western Europe	2017	0
	Western Europe	2018	0
	Western Europe	2019	0
	Western Europe	2020	0
	Western Europe	2021	0
	Western Sub-Saharan Africa	1990	475.116
	Western Sub-Saharan Africa	1991	425.81
	Western Sub-Saharan Africa	1992	382.177
	Western Sub-Saharan Africa	1993	344.717
	Western Sub-Saharan Africa	1994	313.33
	Western Sub-Saharan Africa	1995	290.705
	Western Sub-Saharan Africa	1996	274.012
	Western Sub-Saharan Africa	1997	258.514
	Western Sub-Saharan Africa	1998	245.004
	Western Sub-Saharan Africa	1999	233.446
	Western Sub-Saharan Africa	2000	224.213
	Western Sub-Saharan Africa	2001	217.402
	Western Sub-Saharan Africa	2002	211.776
	Western Sub-Saharan Africa	2003	206.779
	Western Sub-Saharan Africa	2004	201.802
	Western Sub-Saharan Africa	2005	196.717
	Western Sub-Saharan Africa	2006	188.571
	Western Sub-Saharan Africa	2007	176.181
	Western Sub-Saharan Africa	2008	162.412
	Western Sub-Saharan Africa	2009	150.129
	Western Sub-Saharan Africa	2010	142.524
	Western Sub-Saharan Africa	2011	138.916
	Western Sub-Saharan Africa	2012	136.138
	Western Sub-Saharan Africa	2013	133.646
	Western Sub-Saharan Africa	2014	131.074
	Western Sub-Saharan Africa	2015	128.17
	Western Sub-Saharan Africa	2016	124.732
	Western Sub-Saharan Africa	2017	120.821
	Western Sub-Saharan Africa	2018	116.888
	Western Sub-Saharan Africa	2019	113.173
	Western Sub-Saharan Africa	2020	109.66
	Western Sub-Saharan Africa	2021	106.511
