# Supplementary material for: Global Epidemiology of Vector-Borne Parasitic Diseases: Burden, Trends, Disparities, and Forecasts (1990–2036)
Source: Pathogens. 2025 Aug 25;14(9):844. doi: 10.3390/pathogens14090844 (PMC12472468; doi:10.3390/pathogens14090844)
Supplement: Supplementary file 1 [file pathogens-14-00844-s001.zip › Table S18.xlsx]

## Sheet: Sheet1
Table S18 ARIMR model parameters and their corresponding AIC, BIC and Ljung–Box test p value
Diseases	Measures	Parameters	AIC	BIC	Ljung–Box test
					p value
Malaria	ASPR	ARIMA(0,1,3)	280.52	286.26	0.853631
	ASDR	ARIMA(1,1,0)	24.3	27.16	0.559403
	age-standardized DALYs rate	ARIMA(1,1,0)	289.7	292.57	0.607464
Chagas disease	ASPR	ARIMA(3,1,4)	22.5917	34.0636	0.203018
	ASDR	ARIMA(0,2,1)	-283.33	-280.53	0.422898
	age-standardized DALYs rate	ARIMA(0,2,0)	-89.3	-87.9	0.409492
Leishmaniasis	ASPR	ARIMA(2,1,1)	-54.72	-47.55	0.557844
	ASDR	ARIMA(0,2,1)	-146.86	-144.06	0.413911
	age-standardized DALYs rate	ARIMA(0,2,1)	111.38	114.18	0.38472
African trypanosomiasis	ASPR	ARIMA(3,1,3)	-152.331	-142.293	0.817634
	ASDR	ARIMA(0,1,1)	-106.96	-104.09	0.280502
	age-standardized DALYs rate	ARIMA(0,1,1)	140.85	143.72	0.280955
Schistosomiasis	ASPR	ARIMA(0,2,1)	231.54	234.34	0.722438
	ASDR	ARIMA(0,2,0)	-308.21	-306.81	0.730438
	age-standardized DALYs rate	ARIMA(0,2,1)	-45.31	-42.51	0.691195
Lymphatic filariasis	ASPR	ARIMA(0,1,4)	303.18	311.79	0.874418
	age-standardized DALYs rate	ARIMA(2,1,1)	70.97	76.71	0.174861
Onchocerciasis	ASPR	ARIMA(0,2,2)	153.83	158.03	0.11139
	age-standardized DALYs rate	ARIMA(0,2,2)	-35.18	-30.98	0.102099
