# Supplementary material for: Global Epidemiology of Vector-Borne Parasitic Diseases: Burden, Trends, Disparities, and Forecasts (1990–2036)
Source: Pathogens. 2025 Aug 25;14(9):844. doi: 10.3390/pathogens14090844 (PMC12472468; doi:10.3390/pathogens14090844)
Supplement: Supplementary file 1 [file pathogens-14-00844-s001.zip › Table S2.xlsx]

## Sheet: Table S2
Table S2: The ASDR of VBPDs in 2021, and the EAPC of ASDR from 1990 to 2021.
Characteristics	Malaria		Chagas disease		Leishmaniasis		African trypanosomiasis		Schistosomiasis
	ASDR	EAPC	ADPR	EAPC	ADPR	EAPC	ADPR	EAPC	ADPR	EAPC
	per 1,000,000, 2021	1990 to 2021	per 1,000,000, 2021	1990 to 2021	per 1,000,000, 2021	1990 to 2021	per 1,000,000, 2021	1990 to 2021	per 1,000,000, 2021	1990 to 2021
	(95% UI)	(95% UI)	(95% UI)	(95% UI)	(95% UI)	(95% UI)	(95% UI)	(95% UI)	(95% UI)	(95% UI)
Global	105.072	-1.171	0.911	-3.897	0.744	-6.84	0.133	-12.084	1.535	-3.527
	(38.121,214.493)	(-1.566,-0.776)	(0.794,1.044)	(-3.981,-3.813)	(0.223,2.392)	(-7.741,-5.930)	(0.047,0.377)	(-13.535,-10.609)	(1.352,1.719)	(-3.614,-3.439)
Sex
Males	108.125	-1.164	1.096	-4.119	1.011	-6.818	0.136	-12.198	1.718	-3.611
	(38.408,223.696)	(-1.563,-0.764)	(0.923,1.269)	(-4.192,-4.045)	(0.311,3.286)	(-7.706,-5.920)	(0.048,0.382)	(-13.653,-10.719)	(1.503,1.953)	(-3.716,-3.507)
Females	102.137	-1.188	0.757	-3.65	0.465	-6.916	0.129	-11.968	1.358	-3.465
	(37.692,204.764)	(-1.577,-0.797)	(0.630,0.878)	(-3.749,-3.552)	(0.133,1.448)	(-7.847,-5.976)	(0.045,0.358)	(-13.414,-10.497)	(1.182,1.546)	(-3.535,-3.396)
SDI region
High SDI	0.001	-15.184	0	0	0.005	-7.504	0	0	0.025	-1.348
	(0.001,0.002)	(-16.909,-13.424)	(0,0)	(0,0)	(0,0.041)	(-8.308,-6.692)	(0,0)	(0,0)	(0.018,0.033)	(-1.456,-1.239)
High-middle SDI	0.085	-7.423	0.295	-4.638	0.052	-7.131	0	0	0.102	-3.933
	(0.003,0.264)	(-9.348,-5.456)	(0.217,0.405)	(-4.896,-4.381)	（0.006,0.328）	(-7.692,-6.566)	(0,0)	(0,0)	(0.083,0.125)	(-4.105,-3.760)
Middle SDI	25.138	-2.334	1.727	-4.575	0.247	-5.227	0.028	-6.48	0.5	-6.059
	(8.536,51.244)	(-2.808,-1.858)	(1.461,2.013)	(-4.676,-4.474)	(0,1.147)	(-5.517,-4.936)	(0.010,0.060)	(-7.847,-5.091)	(0.454,0.548)	(-6.170,-5.948)
Low-middle SDI	95.954	-1.848	2.294	-3.319	0.897	-6.824	0.115	-17.227	1.867	-3.102
	(34.589,208.342)	(-2.286,-1.407)	(1.877,2.815)	(-3.396,-3.242)	(0.122,3.791)	(-7.411,-6.233)	(0.049,0.258)	(-19.593,-14.792)	(1.634,2.104)	(-3.337,-2.867)
Low SDI	460.476	-1.89	0	0	2.45	-8.758	0.795	-13.029	13.688	-3.943
	(157.027,963.033)	(-2.180,-1.600)	(0,0)	(0,0)	(0.975,5.930)	(-9.950,-7.551)	(0.249,2.560)	(-14.622,-11.406)	(11.970,15.624)	(-4.080,-3.805)
