# Supplementary material for: Global Epidemiology of Vector-Borne Parasitic Diseases: Burden, Trends, Disparities, and Forecasts (1990–2036)
Source: Pathogens. 2025 Aug 25;14(9):844. doi: 10.3390/pathogens14090844 (PMC12472468; doi:10.3390/pathogens14090844)
Supplement: Supplementary file 1 [file pathogens-14-00844-s001.zip › Table S3.xlsx]

## Sheet: Table S3
Table S3: The age-standardized DALYs rate of VBPDs in 2021, and the EAPC from 1990 to 2021.
Characteristics	Malaria		Chagas disease		Leishmaniasis		African trypanosomiasis		Schistosomiasis		Lymphatic filariasis		Onchocerciasis
	age-standardized	EAPC,	age-standardized	EAPC,	age-standardized	EAPC,	age-standardized	EAPC,	age-standardized	EAPC,	age-standardized	EAPC,	age-standardized	EAPC,
	DALYs rate	1990 to 2021	DALYs rate	1990 to 2021	DALYs rate	1990 to 2021	DALYs rate	1990 to 2021	DALYs rate	1990 to 2021	DALYs rate	1990 to 2021	DALYs rate	1990 to 2021
	per 100,000,	(95% UI)	per 100,000,	(95% UI)	per 100,000,	(95% UI)	per 100,000,	(95% UI)	per 100,000,	(95% UI)	per 100,000,	(95% UI)	per 100,000,	(95% UI)
	2021(95% UI)		2021(95% UI)		2021(95% UI)		2021(95% UI)		2021(95% UI)		2021(95% UI)		2021(95% UI)
Global	805.998	-1.171	2.777	-4.039	10.266	-5.167	0.793	-11.834	21.895	-1.559	16.498	-5.534	15.776	-1.519
	(318.934,1570.179)	(-1.568,-0.773)	(2.412,3.165)	(-4.146,-3.932)	(5.989,21.958)	(-5.995,-4.332)	(0.283,2.258)	(-13.284,-10.360)	(12.937,37.278)	(-1.781,-1.337)	(9.648,27.964)	(-6.061,-5.005)	(9.364,23.862)	(-1.727,-1.312)
Sex
Males	809.656	-1.153	3.357	-4.162	12.596	-5.369	0.813	-11.96	22.165	-1.682	24.633	-5.892	16.804	-1.483
	(314.563,1607.220)	(-1.553,-0.751)	(2.867,3.879)	(-4.264,-4.060)	(7.064,28.406)	(-6.196,-4.536)	(0.287,2.270)	(-13.422,-10.474)	(13.169,38.754)	(-1.915-1.449)	(12.987,45.100)	(-6.472,-5.309)	(10.053,25.335)	(-1.679,-1.286)
Females	803.076	-1.191	2.249	-3.874	7.87	-4.78	0.773	-11.69	21.646	-1.437	8.316	-3.879	14.75	-1.569
	(326.010,1522.135)	(-1.584,-0.796)	(1.917,2.586)	(-3.986,-3.762)	(4.843,15.068)	(-5.610,-3.943)	(0.275,2.147)	(-13.128,-10.228)	(12.893,36.588)	(-1.646,-1.228)	(5.756,11.805)	(-4.319,-3.436)	(8.749,22.253)	(-1.790,-1.347)
SDI region
High SDI	0.048	-10.284	0.179	-0.4	0.918	-0.808	0	0	0.486	0.971	0	0	0	0
	(0.033,0.066)	(-11.350,-9.204)	(0.116,0.269)	(-0.619-0.181)	(0.552,1.431)	(-0.922,-0.694)	(0,0)	(0,0)	(0.230,0.991)	(0.788,1.154)	(0,0)	(0,0)	(0,0)	(0,0)
High-middle SDI	0.74	-7.312	1.337	-3.922	1.103	-4.157	0	0	1.199	-2.627	2.162	-3.674	0	0
	(0.143,1.927)	(-9.046,-5.545)	(1.061,1.708)	(-4.084,-3.759)	(0.558,2.980)	(-4.710,-3.600)	(0,0)	(0,0)	(0.659,2.345)	(-2.911,-2.343)	(1.225,3.827)	(-4.252,-3.092)	(0,0)	(0,0)
Middle SDI	177.625	-2.149	4.756	-4.919	8.33	-1.546	0.158	-6.047	12.104	-1.96	13.779	-5.507	1.867	-3.192
	(70.051,334.711)	(-2.635,-1.660)	(4.134,5.410)	(-5.073,-4.764)	(4.886,14.507)	(-1.720,-1.371)	(0.059,0.329)	(-7.389,-4.686)	(6.100,24.150)	(-2.062,-1.858)	(7.926,23.759)	(-5.910,-5.101)	(0.995,3.054)	(-3.364,-3.019)
Low-middle SDI	630.936	-1.898	5.758	-3.344	12.236	-5.178	0.649	-16.975	26.807	-1.978	30.02	-5.959	9.501	-3.453
	(249.098,1273.674)	(-2.310,-1.484)	(4.873,6.790)	(-3.417,-3.270)	(6.031,32.107)	(-5.602,-4.753)	(0.285,1.467)	(-19.328,-14.554)	(15.394,48.050)	(-2.205,-1.750)	(17.673,50.323)	(-6.520,-5.395)	(5.579,14.441)	(-3.625,-3.281)
Low SDI	2869.17	-2.169	0	0	25.201	-7.535	4.098	-12.968	94.479	-3.104	37.403	-7.518	113.567	-2.501
	(1107.417,5683.869)	(-2.450,-1.888)	(0,0)	(0,0)	(15.057,47.499)	(-8.726,-6.328)	(1.309,13.027)	(-14.543,-11.364)	(65.769,146.991)	(-3.401,-2.806)	(22.233,62.024)	(-8.444,-6.582)	(69.374,169.055)	(-2.681,-2.321)
