# Supplementary material for: Global Epidemiology of Vector-Borne Parasitic Diseases: Burden, Trends, Disparities, and Forecasts (1990–2036)
Source: Pathogens. 2025 Aug 25;14(9):844. doi: 10.3390/pathogens14090844 (PMC12472468; doi:10.3390/pathogens14090844)
Supplement: Supplementary file 1 [file pathogens-14-00844-s001.zip › Table S4.xlsx]

## Sheet: Sheet1
Table S4 Number and proportion of prevalence cases of VBPDs by region in 2021
Location	VBPDs	Prevalence cases	Total prevalence cases	Proportion
Global	Malaria	1.73886e+08	4.14271e+08	0.419738
	Schistosomiasis	1.51377e+08		0.365405
	Lymphatic filariasis	5.69026e+07		0.137356
	Onchocerciasis	1.95968e+07		0.0473043
	Chagas disease	6.29784e+06		0.0152022
	Leishmaniasis	6.2094e+06		0.0149887
	African trypanosomiasis	2367.93		5.7159e-06
Andean Latin America	Chagas disease	810181	1.32686e+06	0.610603
	Leishmaniasis	357494		0.269429
	Malaria	159180		0.119968
	Lymphatic filariasis	0		0
	Schistosomiasis	0		0
	African trypanosomiasis	0		0
	Onchocerciasis	0		0
Australasia	Chagas disease	1698.31	1698.31	1
	Schistosomiasis	0		0
	Lymphatic filariasis	0		0
	African trypanosomiasis	0		0
	Onchocerciasis	0		0
	Leishmaniasis	0		0
	Malaria	0		0
Caribbean	Schistosomiasis	1.24651e+06	1.75538e+06	0.710108
	Lymphatic filariasis	415468		0.236682
	Malaria	65303.6		0.037202
	Leishmaniasis	26183		0.0149159
	Chagas disease	1916.56		0.00109182
	African trypanosomiasis	0		0
	Onchocerciasis	0		0
Central Asia	Leishmaniasis	103350	103350	1
	Malaria	0		0
	Chagas disease	0		0
	Schistosomiasis	0		0
	African trypanosomiasis	0		0
	Onchocerciasis	0		0
	Lymphatic filariasis	0		0
Central Europe	Leishmaniasis	1021.47	1032.41	0.989399
	Chagas disease	10.9441		0.0106005
	Lymphatic filariasis	0		0
	Schistosomiasis	0		0
	African trypanosomiasis	0		0
	Onchocerciasis	0		0
	Malaria	0		0
Central Latin America	Chagas disease	2.07466e+06	3.88425e+06	0.53412
	Schistosomiasis	744419		0.19165
	Leishmaniasis	552350		0.142202
	Malaria	507785		0.130729
	Onchocerciasis	5040.13		0.00129758
	African trypanosomiasis	0		0
	Lymphatic filariasis	0		0
Central Sub-Saharan Africa	Malaria	3.16173e+07	5.53749e+07	0.570969
	Onchocerciasis	1.12001e+07		0.202259
	Schistosomiasis	1.02688e+07		0.185441
	Lymphatic filariasis	2.27026e+06		0.0409979
	Leishmaniasis	17412.8		0.000314453
	African trypanosomiasis	1027.43		1.85541e-05
	Chagas disease	0		0
East Asia	Schistosomiasis	1.14596e+07	1.1512e+07	0.995446
	Malaria	31885		0.00276972
	Leishmaniasis	20540.3		0.00178425
	Chagas disease	0		0
	Lymphatic filariasis	0		0
	African trypanosomiasis	0		0
	Onchocerciasis	0		0
Eastern Sub-Saharan Africa	Schistosomiasis	4.6949e+07	8.71701e+07	0.538591
	Malaria	3.45555e+07		0.396414
	Onchocerciasis	3.04368e+06		0.0349166
	Lymphatic filariasis	2.58494e+06		0.029654
	Leishmaniasis	36553		0.00041933
	African trypanosomiasis	404.654		4.64212e-06
	Chagas disease	0		0
High-income Asia Pacific	Malaria	10469.2	20544.6	0.509585
	Chagas disease	5587.94		0.27199
	Lymphatic filariasis	4487.44		0.218424
	Schistosomiasis	0		0
	African trypanosomiasis	0		0
	Onchocerciasis	0		0
	Leishmaniasis	0		0
High-income North America	Chagas disease	246108	246520	0.998329
	Leishmaniasis	412.04		0.00167143
	Schistosomiasis	0		0
	African trypanosomiasis	0		0
	Onchocerciasis	0		0
	Lymphatic filariasis	0		0
	Malaria	0		0
North Africa and Middle East	Schistosomiasis	7.28969e+06	1.51222e+07	0.482053
	Leishmaniasis	3.83168e+06		0.253381
	Malaria	2.868e+06		0.189655
	Lymphatic filariasis	1.06202e+06		0.0702291
	Onchocerciasis	70795.5		0.00468156
	Chagas disease	0		0
	African trypanosomiasis	0		0
Oceania	Lymphatic filariasis	948179	1.77856e+06	0.533118
	Malaria	830376		0.466882
	Chagas disease	0		0
	Schistosomiasis	0		0
	African trypanosomiasis	0		0
	Onchocerciasis	0		0
	Leishmaniasis	0		0
South Asia	Lymphatic filariasis	3.4672e+07	4.09857e+07	0.845952
	Malaria	5.97079e+06		0.14568
	Leishmaniasis	342974		0.00836813
	African trypanosomiasis	0		0
	Onchocerciasis	0		0
	Chagas disease	0		0
	Schistosomiasis	0		0
Southeast Asia	Lymphatic filariasis	7.87784e+06	1.06496e+07	0.739729
	Malaria	1.70466e+06		0.160068
	Schistosomiasis	1.05262e+06		0.0988406
	Leishmaniasis	14510.3		0.00136251
	African trypanosomiasis	0		0
	Onchocerciasis	0		0
	Chagas disease	0		0
Southern Latin America	Chagas disease	1.02345e+06	1.03293e+06	0.990821
	Leishmaniasis	9481.11		0.00917886
	African trypanosomiasis	0		0
	Schistosomiasis	0		0
	Onchocerciasis	0		0
	Lymphatic filariasis	0		0
	Malaria	0		0
Southern Sub-Saharan Africa	Schistosomiasis	4.98954e+06	5.3117e+06	0.93935
	Malaria	199123		0.0374876
	Lymphatic filariasis	122536		0.0230691
	Leishmaniasis	497.507		9.36625e-05
	Chagas disease	0		0
	African trypanosomiasis	0		0
	Onchocerciasis	0		0
Tropical Latin America	Schistosomiasis	5.84174e+06	8.95836e+06	0.652099
	Chagas disease	2.09064e+06		0.233373
	Leishmaniasis	736075		0.0821662
	Malaria	271434		0.0302995
	Lymphatic filariasis	18260		0.00203832
	Onchocerciasis	219.668		2.4521e-05
	African trypanosomiasis	0		0
Western Europe	Chagas disease	43595.2	47733.9	0.913297
	Leishmaniasis	4138.68		0.0867032
	Lymphatic filariasis	0		0
	Schistosomiasis	0		0
	African trypanosomiasis	0		0
	Onchocerciasis	0		0
	Malaria	0		0
Western Sub-Saharan Africa	Malaria	9.50938e+07	1.68988e+08	0.562725
	Schistosomiasis	6.15349e+07		0.364138
	Lymphatic filariasis	6.92662e+06		0.0409889
	Onchocerciasis	5.27702e+06		0.0312272
	Leishmaniasis	154722		0.000915582
	African trypanosomiasis	935.849		5.53796e-06
	Chagas disease	0		0
