# Supplementary material for: Global Epidemiology of Vector-Borne Parasitic Diseases: Burden, Trends, Disparities, and Forecasts (1990–2036)
Source: Pathogens. 2025 Aug 25;14(9):844. doi: 10.3390/pathogens14090844 (PMC12472468; doi:10.3390/pathogens14090844)
Supplement: Supplementary file 1 [file pathogens-14-00844-s001.zip › Table S5.xlsx]

## Sheet: Sheet 1
Table S5 Number and proportion of death cases of VBPDs by region in 2021
Location	VBPDs	Death cases	Total death cases	Proportion
Global	Malaria	748131	775239	0.965033
	Schistosomiasis	12857.6		0.0165853
	Chagas disease	7712.88		0.00994904
	Leishmaniasis	5482.23		0.00707166
	African trypanosomiasis	1055.32		0.00136129
Caribbean	Malaria	803.683	840.695	0.955975
	Schistosomiasis	36.6466		0.0435909
	Leishmaniasis	0.195873		0.00023299
	Chagas disease	0.169487		0.000201603
	African trypanosomiasis	0		0
Central Asia	Leishmaniasis	36.0552	36.0552	1
	Malaria	0		0
	Chagas disease	0		0
	African trypanosomiasis	0		0
	Schistosomiasis	0		0
Central Europe	Leishmaniasis	5.84891	5.84891	1
	Malaria	0		0
	Chagas disease	0		0
	African trypanosomiasis	0		0
	Schistosomiasis	0		0
Central Latin America	Chagas disease	1197.6	1791.35	0.668546
	Malaria	526.998		0.29419
	Schistosomiasis	50.2206		0.028035
	Leishmaniasis	16.5322		0.00922891
	African trypanosomiasis	0		0
Central Sub-Saharan Africa	Malaria	89907.2	92833	0.968483
	Schistosomiasis	1984.15		0.0213733
	Leishmaniasis	612.884		0.00660201
	African trypanosomiasis	328.781		0.00354164
	Chagas disease	0		0
East Asia	Schistosomiasis	527.289	673.524	0.78288
	Leishmaniasis	144.145		0.214016
	Malaria	2.09043		0.00310372
	Chagas disease	0		0
	African trypanosomiasis	0		0
Eastern Sub-Saharan Africa	Malaria	149968	156263	0.959713
	Schistosomiasis	4250.69		0.0272021
	Leishmaniasis	1638.55		0.0104858
	African trypanosomiasis	406.121		0.00259895
	Chagas disease	0		0
High-income Asia Pacific	Malaria	1.752	1.752	1
	Chagas disease	0		0
	Leishmaniasis	0		0
	African trypanosomiasis	0		0
	Schistosomiasis	0		0
North Africa and Middle East	Malaria	13132.9	14217.5	0.923715
	Schistosomiasis	673.768		0.0473901
	Leishmaniasis	410.81		0.0288947
	Chagas disease	0		0
	African trypanosomiasis	0		0
Oceania	Malaria	2442.53	2442.53	1
	Chagas disease	0		0
	Leishmaniasis	0		0
	African trypanosomiasis	0		0
	Schistosomiasis	0		0
South Asia	Malaria	26364.4	27616.4	0.954663
	Leishmaniasis	1252.04		0.0453367
	Chagas disease	0		0
	African trypanosomiasis	0		0
	Schistosomiasis	0		0
Southeast Asia	Malaria	1717.93	1986.58	0.864765
	Schistosomiasis	266.862		0.134332
	Leishmaniasis	1.79277		0.000902437
	Chagas disease	0		0
	African trypanosomiasis	0		0
Southern Latin America	Chagas disease	403.824	404.707	0.997818
	Leishmaniasis	0.883164		0.00218223
	Malaria	0		0
	African trypanosomiasis	0		0
	Schistosomiasis	0		0
Southern Sub-Saharan Africa	Malaria	1808.59	2179.72	0.829737
	Schistosomiasis	371.126		0.170263
	Chagas disease	0		0
	Leishmaniasis	0		0
	African trypanosomiasis	0		0
Tropical Latin America	Chagas disease	5639.34	7408.78	0.761169
	Leishmaniasis	1077.24		0.1454
	Schistosomiasis	516.52		0.0697173
	Malaria	175.691		0.0237139
	African trypanosomiasis	0		0
Western Europe	Leishmaniasis	25.8458	25.8458	1
	Malaria	0		0
	Chagas disease	0		0
	African trypanosomiasis	0		0
	Schistosomiasis	0		0
Western Sub-Saharan Africa	Malaria	461253	466007	0.989799
	Schistosomiasis	4180.3		0.00897046
	African trypanosomiasis	320.421		0.000687588
	Leishmaniasis	252.978		0.000542864
	Chagas disease	0		0
