# Supplementary material for: Global Epidemiology of Vector-Borne Parasitic Diseases: Burden, Trends, Disparities, and Forecasts (1990–2036)
Source: Pathogens. 2025 Aug 25;14(9):844. doi: 10.3390/pathogens14090844 (PMC12472468; doi:10.3390/pathogens14090844)
Supplement: Supplementary file 1 [file pathogens-14-00844-s001.zip › Table S6.xlsx]

## Sheet: Sheet 1
Table S6 Number and proportion of DALYS of VBPDs by region in 2021
Location	VBPDs	DALYs	Total DALYs	Proportion
Global	Malaria	5.51741e+07	6.05797e+07	0.910768
	Schistosomiasis	1.74633e+06		0.028827
	Lymphatic filariasis	1.31456e+06		0.0216997
	Onchocerciasis	1.26299e+06		0.0208484
	Leishmaniasis	781188		0.0128952
	Chagas disease	238589		0.00393844
	African trypanosomiasis	61962.5		0.00102283
Andean Latin America	Leishmaniasis	23161.7	43039.5	0.538149
	Chagas disease	17723.9		0.411805
	Malaria	2153.97		0.0500464
	African trypanosomiasis	0		0
	Schistosomiasis	0		0
	Lymphatic filariasis	0		0
	Onchocerciasis	0		0
Australasia	Chagas disease	18.2763	18.2763	1
	Malaria	0		0
	Leishmaniasis	0		0
	African trypanosomiasis	0		0
	Schistosomiasis	0		0
	Lymphatic filariasis	0		0
	Onchocerciasis	0		0
Caribbean	Malaria	47765.2	69494.8	0.687321
	Lymphatic filariasis	10123.5		0.145673
	Schistosomiasis	9921.42		0.142765
	Leishmaniasis	1661.45		0.0239075
	Chagas disease	23.2205		0.000334133
	African trypanosomiasis	0		0
	Onchocerciasis	0		0
Central Asia	Leishmaniasis	8870.79	8870.79	1
	Malaria	0		0
	Chagas disease	0		0
	African trypanosomiasis	0		0
	Schistosomiasis	0		0
	Lymphatic filariasis	0		0
	Onchocerciasis	0		0
Central Europe	Leishmaniasis	385.603	385.717	0.999705
	Chagas disease	0.11388		0.000295243
	Malaria	0		0
	African trypanosomiasis	0		0
	Schistosomiasis	0		0
	Lymphatic filariasis	0		0
	Onchocerciasis	0		0
Central Latin America	Chagas disease	44670	119547	0.373661
	Leishmaniasis	36034.5		0.301426
	Malaria	31985.9		0.267559
	Schistosomiasis	6405.11		0.0535783
	Onchocerciasis	451.344		0.00377545
	African trypanosomiasis	0		0
	Lymphatic filariasis	0		0
Central Sub-Saharan Africa	Malaria	7.23704e+06	8.19706e+06	0.882882
	Onchocerciasis	679502		0.0828959
	Schistosomiasis	165861		0.0202342
	Lymphatic filariasis	48605.7		0.00592965
	Leishmaniasis	47360.2		0.00577771
	African trypanosomiasis	18691.5		0.00228027
	Chagas disease	0		0
East Asia	Schistosomiasis	86748.8	96795.4	0.896208
	Leishmaniasis	9821.96		0.101471
	Malaria	224.607		0.00232043
	Chagas disease	0		0
	African trypanosomiasis	0		0
	Lymphatic filariasis	0		0
	Onchocerciasis	0		0
Eastern Sub-Saharan Africa	Malaria	1.16097e+07	1.26128e+07	0.920471
	Schistosomiasis	552263		0.0437858
	Onchocerciasis	199342		0.0158047
	Leishmaniasis	127773		0.0101304
	Lymphatic filariasis	99553.2		0.00789302
	African trypanosomiasis	24148.4		0.00191459
	Chagas disease	0		0
High-income Asia Pacific	Lymphatic filariasis	139.026	262.441	0.529741
	Malaria	62.0077		0.236273
	Chagas disease	61.4074		0.233986
	Leishmaniasis	0		0
	African trypanosomiasis	0		0
	Schistosomiasis	0		0
	Onchocerciasis	0		0
High-income North America	Chagas disease	2644.83	2672.41	0.989682
	Leishmaniasis	27.573		0.0103177
	Malaria	0		0
	African trypanosomiasis	0		0
	Schistosomiasis	0		0
	Lymphatic filariasis	0		0
	Onchocerciasis	0		0
North Africa and Middle East	Malaria	786625	1.16872e+06	0.673066
	Leishmaniasis	272526		0.233183
	Schistosomiasis	84796.2		0.0725547
	Lymphatic filariasis	20401.8		0.0174565
	Onchocerciasis	4371.29		0.00374024
	Chagas disease	0		0
	African trypanosomiasis	0		0
Oceania	Malaria	146292	166268	0.879854
	Lymphatic filariasis	19976.5		0.120146
	Chagas disease	0		0
	Leishmaniasis	0		0
	African trypanosomiasis	0		0
	Schistosomiasis	0		0
	Onchocerciasis	0		0
South Asia	Malaria	1.82008e+06	2.6621e+06	0.683701
	Lymphatic filariasis	735708		0.276364
	Leishmaniasis	106312		0.0399353
	Schistosomiasis	0		0
	Onchocerciasis	0		0
	Chagas disease	0		0
	African trypanosomiasis	0		0
Southeast Asia	Lymphatic filariasis	198952	328310	0.60599
	Malaria	110524		0.336647
	Schistosomiasis	17805		0.0542324
	Leishmaniasis	1028		0.0031312
	Chagas disease	0		0
	African trypanosomiasis	0		0
	Onchocerciasis	0		0
Southern Latin America	Chagas disease	19376	20032.7	0.967216
	Leishmaniasis	656.746		0.0327837
	Malaria	0		0
	African trypanosomiasis	0		0
	Schistosomiasis	0		0
	Lymphatic filariasis	0		0
	Onchocerciasis	0		0
Southern Sub-Saharan Africa	Malaria	145604	205459	0.708681
	Schistosomiasis	55643.3		0.270825
	Lymphatic filariasis	4179.06		0.0203402
	Leishmaniasis	31.7068		0.000154322
	Chagas disease	0		0
	African trypanosomiasis	0		0
	Onchocerciasis	0		0
Tropical Latin America	Chagas disease	153605	338110	0.454305
	Leishmaniasis	114003		0.337176
	Schistosomiasis	55910.6		0.165362
	Malaria	13026.3		0.0385269
	Lymphatic filariasis	1547.64		0.00457734
	Onchocerciasis	17.9185		5.29962e-05
	African trypanosomiasis	0		0
Western Europe	Leishmaniasis	1645.57	2112.3	0.779039
	Chagas disease	466.736		0.220961
	African trypanosomiasis	0		0
	Schistosomiasis	0		0
	Lymphatic filariasis	0		0
	Onchocerciasis	0		0
	Malaria	0		0
Western Sub-Saharan Africa	Malaria	3.32229e+07	3.45376e+07	0.961935
	Schistosomiasis	710979		0.0205856
	Onchocerciasis	379303		0.0109823
	Lymphatic filariasis	175377		0.00507786
	Leishmaniasis	29889.1		0.000865409
	African trypanosomiasis	19122.5		0.000553672
	Chagas disease	0		0
