# Supplementary material for: Global Epidemiology of Vector-Borne Parasitic Diseases: Burden, Trends, Disparities, and Forecasts (1990–2036)
Source: Pathogens. 2025 Aug 25;14(9):844. doi: 10.3390/pathogens14090844 (PMC12472468; doi:10.3390/pathogens14090844)
Supplement: Supplementary file 1 [file pathogens-14-00844-s001.zip › Table S7.xlsx]

## Sheet: Sheet1
Table S7 The crude prevalence rate of VBPDs in 1990 and 2021 by age
VBPDs	Year	Age group	Crude prevalence rate
			(per 100,000)
Malaria	1990	<5 years	5322.66
		5-9 years	5028.62
		10-14 years	4288.71
		15-19 years	3248.59
		20-24 years	2632.03
		25-29 years	2294.79
		30-34 years	2055.07
		35-39 years	1769.12
		40-44 years	1643.01
		45-49 years	1658.87
		50-54 years	1481.97
		55-59 years	1392.72
		60-64 years	1278.2
		65-69 years	1245.88
		70-74 years	1252.5
		75-79 years	1018.07
		80-84 years	866.359
		85-89 years	775.211
		90-94 years	750.922
		95+ years	707.386
	2021	<5 years	4823.86
		5-9 years	4557.82
		10-14 years	3922.33
		15-19 years	3156.47
		20-24 years	2475.16
		25-29 years	1938.85
		30-34 years	1497.07
		35-39 years	1301.08
		40-44 years	1164.59
		45-49 years	974.898
		50-54 years	814.041
		55-59 years	705.866
		60-64 years	649.381
		65-69 years	530.336
		70-74 years	463.282
		75-79 years	448.557
		80-84 years	360.926
		85-89 years	289.792
		90-94 years	227.972
		95+ years	196.297
African trypanosomiasis	1990	<5 years	0.114345
		5-9 years	0.922822
		10-14 years	1.18436
		15-19 years	1.35382
		20-24 years	1.39489
		25-29 years	1.56508
		30-34 years	1.58533
		35-39 years	1.48542
		40-44 years	1.32797
		45-49 years	1.40717
		50-54 years	1.35045
		55-59 years	1.25529
		60-64 years	1.11602
		65-69 years	1.09069
		70-74 years	1.11942
		75-79 years	0.811344
		80-84 years	0.552939
		85-89 years	0.422198
		90-94 years	0.35978
		95+ years	0.359783
	2021	<5 years	0.00358438
		5-9 years	0.0243773
		10-14 years	0.0352716
		15-19 years	0.0409462
		20-24 years	0.0419951
		25-29 years	0.0418411
		30-34 years	0.0411656
		35-39 years	0.0384191
		40-44 years	0.0372098
		45-49 years	0.0316207
		50-54 years	0.0258791
		55-59 years	0.0233073
		60-64 years	0.0212215
		65-69 years	0.0182014
		70-74 years	0.0148863
		75-79 years	0.0131243
		80-84 years	0.0116674
		85-89 years	0.00892654
		90-94 years	0.00586407
		95+ years	0.00536295
Chagas disease	1990	<5 years	17.7483
		5-9 years	41.6713
		10-14 years	72.8601
		15-19 years	97.6623
		20-24 years	118.87
		25-29 years	143.689
		30-34 years	171.505
		35-39 years	183.525
		40-44 years	208.397
		45-49 years	228.287
		50-54 years	224.698
		55-59 years	232.885
		60-64 years	239.246
		65-69 years	248.483
		70-74 years	272.868
		75-79 years	267.936
		80-84 years	288.11
		85-89 years	319.62
		90-94 years	318.329
		95+ years	431.756
	2021	<5 years	6.16966
		5-9 years	14.4935
		10-14 years	26.0093
		15-19 years	41.3888
		20-24 years	59.7438
		25-29 years	75.5485
		30-34 years	87.5043
		35-39 years	105.693
		40-44 years	123.595
		45-49 years	125.576
		50-54 years	126.756
		55-59 years	132.078
		60-64 years	142.507
		65-69 years	133.35
		70-74 years	135.08
		75-79 years	143.222
		80-84 years	135.849
		85-89 years	136.25
		90-94 years	131.552
		95+ years	143.441
Leishmaniasis	1990	<5 years	23.8043
		5-9 years	40.3034
		10-14 years	51.4943
		15-19 years	55.7328
		20-24 years	57.4975
		25-29 years	61.4436
		30-34 years	65.647
		35-39 years	66.6617
		40-44 years	72.2341
		45-49 years	79.8357
		50-54 years	81.3728
		55-59 years	86.2193
		60-64 years	88.9527
		65-69 years	94.4874
		70-74 years	104.833
		75-79 years	97.1568
		80-84 years	98.3945
		85-89 years	115.198
		90-94 years	140.913
		95+ years	194.163
	2021	<5 years	32.3585
		5-9 years	53.4102
		10-14 years	67.5734
		15-19 years	76.4306
		20-24 years	77.9394
		25-29 years	76.8176
		30-34 years	76.6812
		35-39 years	87.9017
		40-44 years	95.8817
		45-49 years	96.5886
		50-54 years	93.961
		55-59 years	92.9947
		60-64 years	99.1673
		65-69 years	97.0335
		70-74 years	98.4614
		75-79 years	108.815
		80-84 years	108.691
		85-89 years	111.967
		90-94 years	110.798
		95+ years	140.98
Lymphatic filariasis	1990	<5 years	868.28
		5-9 years	2401.65
		10-14 years	3241.85
		15-19 years	3876.66
		20-24 years	4386.45
		25-29 years	4785.11
		30-34 years	5080.91
		35-39 years	5086.08
		40-44 years	5251.02
		45-49 years	5650.64
		50-54 years	5361.35
		55-59 years	5357.18
		60-64 years	5172.25
		65-69 years	4844.21
		70-74 years	4602.82
		75-79 years	3790.44
		80-84 years	3601.15
		85-89 years	3142.47
		90-94 years	2752.24
		95+ years	2508.32
	2021	<5 years	173.481
		5-9 years	428.334
		10-14 years	594.322
		15-19 years	787.613
		20-24 years	918.115
		25-29 years	938.032
		30-34 years	882.843
		35-39 years	903.871
		40-44 years	913.611
		45-49 years	852.373
		50-54 years	782.382
		55-59 years	741.672
		60-64 years	783.829
		65-69 years	721.612
		70-74 years	680.604
		75-79 years	656.508
		80-84 years	543.192
		85-89 years	431.706
		90-94 years	330.755
		95+ years	242.367
Onchocerciasis	1990	<5 years	13.6803
		5-9 years	293.476
		10-14 years	517.136
		15-19 years	564.295
		20-24 years	568.835
		25-29 years	556.402
		30-34 years	534.19
		35-39 years	491.049
		40-44 years	501.003
		45-49 years	539.347
		50-54 years	506.734
		55-59 years	499.377
		60-64 years	480.537
		65-69 years	490.334
		70-74 years	498.043
		75-79 years	393.201
		80-84 years	271.97
		85-89 years	241.891
		90-94 years	231.583
		95+ years	222.049
	2021	<5 years	3.63346
		5-9 years	175.912
		10-14 years	295.411
		15-19 years	401.447
		20-24 years	436.23
		25-29 years	393.615
		30-34 years	307.247
		35-39 years	256.397
		40-44 years	214.569
		45-49 years	198.381
		50-54 years	189.402
		55-59 years	210.967
		60-64 years	240.99
		65-69 years	205.254
		70-74 years	166.189
		75-79 years	140.018
		80-84 years	85.9903
		85-89 years	66.7023
		90-94 years	56.483
		95+ years	65.1562
Schistosomiasis	1990	<5 years	54.7921
		5-9 years	2002.29
		10-14 years	3881.84
		15-19 years	3950.02
		20-24 years	3844.93
		25-29 years	3628.58
		30-34 years	3329.32
		35-39 years	2982.67
		40-44 years	2631.34
		45-49 years	2386.43
		50-54 years	1893.66
		55-59 years	1531.91
		60-64 years	1251.69
		65-69 years	1116.73
		70-74 years	997.807
		75-79 years	703.331
		80-84 years	523.804
		85-89 years	434.355
		90-94 years	359.07
		95+ years	289.243
	2021	<5 years	16.7295
		5-9 years	645.367
		10-14 years	2427.65
		15-19 years	3883.16
		20-24 years	3823.79
		25-29 years	3352.98
		30-34 years	2775.4
		35-39 years	2366.65
		40-44 years	2022.02
		45-49 years	1623.77
		50-54 years	1276.5
		55-59 years	992.956
		60-64 years	776.277
		65-69 years	650.738
		70-74 years	518.192
		75-79 years	436.4
		80-84 years	335.707
		85-89 years	279.402
		90-94 years	226.653
		95+ years	195.927
