# Supplementary material for: Global Epidemiology of Vector-Borne Parasitic Diseases: Burden, Trends, Disparities, and Forecasts (1990–2036)
Source: Pathogens. 2025 Aug 25;14(9):844. doi: 10.3390/pathogens14090844 (PMC12472468; doi:10.3390/pathogens14090844)
Supplement: Supplementary file 1 [file pathogens-14-00844-s001.zip › Table S8.xlsx]

## Sheet: Sheet1
Table S8 The crude deaths rate of VBPDs in 1990 and 2021 by age
VBPDs	Year	Age group	Crude prevalence rate
			(per 100,000)
Malaria	1990	<5 years	79.6974
		5-9 years	6.9342
		10-14 years	3.6671
		15-19 years	3.05181
		20-24 years	3.03186
		25-29 years	2.63762
		30-34 years	2.65864
		35-39 years	3.08391
		40-44 years	3.68103
		45-49 years	4.63555
		50-54 years	6.04928
		55-59 years	7.70503
		60-64 years	10.5795
		65-69 years	12.556
		70-74 years	18.8126
		75-79 years	8.09867
		80-84 years	3.89662
		85-89 years	1.31581
		90-94 years	0.24357
		95+ years	0.0316243
	2021	<5 years	64.4796
		5-9 years	4.19772
		10-14 years	2.49827
		15-19 years	3.27768
		20-24 years	3.57042
		25-29 years	3.04424
		30-34 years	2.81277
		35-39 years	3.25578
		40-44 years	3.87904
		45-49 years	4.23044
		50-54 years	5.18946
		55-59 years	6.34219
		60-64 years	8.59618
		65-69 years	8.85136
		70-74 years	13.1366
		75-79 years	8.79032
		80-84 years	4.8095
		85-89 years	1.83324
		90-94 years	0.371713
		95+ years	0.0339842
African trypanosomiasis	1990	<5 years	0.0411092
		5-9 years	0.224094
		10-14 years	0.308492
		15-19 years	0.394648
		20-24 years	0.41484
		25-29 years	0.433777
		30-34 years	0.438317
		35-39 years	0.430927
		40-44 years	0.431319
		45-49 years	0.503409
		50-54 years	0.503874
		55-59 years	0.489041
		60-64 years	0.438524
		65-69 years	0.422899
		70-74 years	0.427715
		75-79 years	0.334061
		80-84 years	0.288289
		85-89 years	0.280471
		90-94 years	0.244559
		95+ years	0.199439
	2021	<5 years	0.00149578
		5-9 years	0.0100983
		10-14 years	0.0149651
		15-19 years	0.0196137
		20-24 years	0.0201712
		25-29 years	0.0189963
		30-34 years	0.0174573
		35-39 years	0.0166132
		40-44 years	0.0156683
		45-49 years	0.0139407
		50-54 years	0.0115684
		55-59 years	0.0101444
		60-64 years	0.00956794
		65-69 years	0.00825755
		70-74 years	0.00704348
		75-79 years	0.00748293
		80-84 years	0.00627501
		85-89 years	0.00610235
		90-94 years	0.00454006
		95+ years	0.00290204
Chagas disease	1990	<5 years	0.00204227
		5-9 years	0.000801349
		10-14 years	0.00198241
		15-19 years	0.00722669
		20-24 years	0.0154157
		25-29 years	0.0353839
		30-34 years	0.0819166
		35-39 years	0.136578
		40-44 years	0.23536
		45-49 years	0.365725
		50-54 years	0.53468
		55-59 years	0.713253
		60-64 years	0.890779
		65-69 years	1.16302
		70-74 years	1.49627
		75-79 years	1.90055
		80-84 years	2.00875
		85-89 years	3.77223
		90-94 years	4.96196
		95+ years	5.36344
	2021	<5 years	0.000181123
		5-9 years	0.000107945
		10-14 years	0.000254704
		15-19 years	0.00109869
		20-24 years	0.00232489
		25-29 years	0.00409289
		30-34 years	0.00899198
		35-39 years	0.0203497
		40-44 years	0.037674
		45-49 years	0.0591572
		50-54 years	0.0997519
		55-59 years	0.165921
		60-64 years	0.263832
		65-69 years	0.368132
		70-74 years	0.515308
		75-79 years	0.790344
		80-84 years	0.915083
		85-89 years	1.51115
		90-94 years	1.86521
		95+ years	2.53189
Leishmaniasis	1990	<5 years	3.84289
		5-9 years	1.70702
		10-14 years	0.934102
		15-19 years	0.740165
		20-24 years	0.586935
		25-29 years	0.635501
		30-34 years	0.650576
		35-39 years	0.634975
		40-44 years	0.609779
		45-49 years	0.548835
		50-54 years	0.460875
		55-59 years	0.467281
		60-64 years	0.481355
		65-69 years	0.50437
		70-74 years	0.517828
		75-79 years	0.42536
		80-84 years	0.371536
		85-89 years	0.352735
		90-94 years	0.373636
		95+ years	0.243746
	2021	<5 years	0.243633
		5-9 years	0.133239
		10-14 years	0.0804465
		15-19 years	0.0653923
		20-24 years	0.0524891
		25-29 years	0.0529607
		30-34 years	0.0483726
		35-39 years	0.0458489
		40-44 years	0.0394068
		45-49 years	0.0299726
		50-54 years	0.0247833
		55-59 years	0.0246683
		60-64 years	0.0273333
		65-69 years	0.0275117
		70-74 years	0.0276879
		75-79 years	0.0281557
		80-84 years	0.0259455
		85-89 years	0.0236324
		90-94 years	0.0254476
		95+ years	0.0342217
Schistosomiasis	1990	<5 years	0.12824
		5-9 years	0.0928919
		10-14 years	0.0935888
		15-19 years	0.126439
		20-24 years	0.141137
		25-29 years	0.168693
		30-34 years	0.202405
		35-39 years	0.265303
		40-44 years	0.384628
		45-49 years	0.568494
		50-54 years	0.839577
		55-59 years	1.11648
		60-64 years	1.37292
		65-69 years	1.45598
		70-74 years	2.34301
		75-79 years	2.23629
		80-84 years	1.83952
		85-89 years	1.81978
		90-94 years	1.51401
		95+ years	1.21585
	2021	<5 years	0.0528419
		5-9 years	0.0406223
		10-14 years	0.0408783
		15-19 years	0.0640302
		20-24 years	0.0775759
		25-29 years	0.0846896
		30-34 years	0.088022
		35-39 years	0.108614
		40-44 years	0.14959
		45-49 years	0.181943
		50-54 years	0.244976
		55-59 years	0.317549
		60-64 years	0.414504
		65-69 years	0.397397
		70-74 years	0.566449
		75-79 years	0.702743
		80-84 years	0.6472
		85-89 years	0.647202
		90-94 years	0.5384
		95+ years	0.455064
