# Supplementary material for: Global Epidemiology of Vector-Borne Parasitic Diseases: Burden, Trends, Disparities, and Forecasts (1990–2036)
Source: Pathogens. 2025 Aug 25;14(9):844. doi: 10.3390/pathogens14090844 (PMC12472468; doi:10.3390/pathogens14090844)
Supplement: Supplementary file 1 [file pathogens-14-00844-s001.zip › Table S9.xlsx]

## Sheet: Sheet1
Table S9 The crude DALYs rate of VBPDs in 1990 and 2021 by age
VBPDs	Year	Age group	Crude prevalence rate
			(per 100,000)
Malaria	1990	<5 years	7137.6
		5-9 years	649.915
		10-14 years	338.76
		15-19 years	256.552
		20-24 years	232.81
		25-29 years	189.304
		30-34 years	174.887
		35-39 years	181.043
		40-44 years	192.763
		45-49 years	215.283
		50-54 years	245.244
		55-59 years	270.726
		60-64 years	315.784
		65-69 years	314.723
		70-74 years	385.135
		75-79 years	136.971
		80-84 years	55.1651
		85-89 years	19.3337
		90-94 years	10.432
		95+ years	8.56162
	2021	<5 years	5778.06
		5-9 years	419.31
		10-14 years	247.25
		15-19 years	274.408
		20-24 years	269.469
		25-29 years	212.615
		30-34 years	179.168
		35-39 years	186.202
		40-44 years	198.317
		45-49 years	192.007
		50-54 years	206.941
		55-59 years	219.829
		60-64 years	254.091
		65-69 years	219.745
		70-74 years	266.911
		75-79 years	143.661
		80-84 years	62.8034
		85-89 years	20.4859
		90-94 years	5.6539
		95+ years	2.47605
African trypanosomiasis	1990	<5 years	3.60226
		5-9 years	18.8254
		10-14 years	24.2508
		15-19 years	28.9932
		20-24 years	28.429
		25-29 years	27.6102
		30-34 years	25.7385
		35-39 years	23.125
		40-44 years	20.9517
		45-49 years	21.9909
		50-54 years	19.5882
		55-59 years	16.7029
		60-64 years	12.9399
		65-69 years	10.5398
		70-74 years	8.83209
		75-79 years	5.55565
		80-84 years	3.7528
		85-89 years	2.88888
		90-94 years	2.18561
		95+ years	1.70816
	2021	<5 years	0.130509
		5-9 years	0.843203
		10-14 years	1.17033
		15-19 years	1.43466
		20-24 years	1.37714
		25-29 years	1.20331
		30-34 years	1.01978
		35-39 years	0.888202
		40-44 years	0.760694
		45-49 years	0.608692
		50-54 years	0.449933
		55-59 years	0.34687
		60-64 years	0.282505
		65-69 years	0.206159
		70-74 years	0.145468
		75-79 years	0.123819
		80-84 years	0.0821242
		85-89 years	0.0632111
		90-94 years	0.0407596
		95+ years	0.025451
Chagas disease	1990	<5 years	0.183672
		5-9 years	0.096382
		10-14 years	0.330297
		15-19 years	0.895875
		20-24 years	1.58665
		25-29 years	2.92933
		30-34 years	5.83519
		35-39 years	8.49521
		40-44 years	12.8535
		45-49 years	17.6185
		50-54 years	22.5307
		55-59 years	26.344
		60-64 years	28.6239
		65-69 years	31.8281
		70-74 years	34.4486
		75-79 years	35.6108
		80-84 years	31.7663
		85-89 years	46.1928
		90-94 years	53.1562
		95+ years	60.4659
	2021	<5 years	0.0168344
		5-9 years	0.0194502
		10-14 years	0.0836986
		15-19 years	0.238533
		20-24 years	0.43128
		25-29 years	0.630829
		30-34 years	1.08602
		35-39 years	1.82151
		40-44 years	2.75355
		45-49 years	3.6019
		50-54 years	5.00412
		55-59 years	6.96669
		60-64 years	9.3661
		65-69 years	10.8624
		70-74 years	12.5779
		75-79 years	15.4541
		80-84 years	14.5683
		85-89 years	18.6857
		90-94 years	20.3236
		95+ years	26.0144
Leishmaniasis	1990	<5 years	337.315
		5-9 years	144.154
		10-14 years	75.9079
		15-19 years	57.3997
		20-24 years	43.47
		25-29 years	43.8402
		30-34 years	41.8003
		35-39 years	37.7548
		40-44 years	33.7651
		45-49 years	28.6391
		50-54 years	22.7225
		55-59 years	21.0416
		60-64 years	19.407
		65-69 years	18.0383
		70-74 years	16.6812
		75-79 years	12.5644
		80-84 years	10.3984
		85-89 years	10.0919
		90-94 years	11.114
		95+ years	12.6395
	2021	<5 years	23.3832
		5-9 years	14.5544
		10-14 years	10.6668
		15-19 years	9.71744
		20-24 years	8.59158
		25-29 years	8.26273
		30-34 years	7.70634
		35-39 years	8.02794
		40-44 years	7.96884
		45-49 years	7.37602
		50-54 years	6.82361
		55-59 years	6.59764
		60-64 years	6.88151
		65-69 years	6.54814
		70-74 years	6.4306
		75-79 years	6.84969
		80-84 years	6.61559
		85-89 years	6.60811
		90-94 years	6.42541
		95+ years	8.02696
Lymphatic filariasis	1990	<5 years	5.70286
		5-9 years	50.4012
		10-14 years	66.7075
		15-19 years	78.4273
		20-24 years	86.9642
		25-29 years	94.0228
		30-34 years	100.31
		35-39 years	100.853
		40-44 years	104.221
		45-49 years	112.108
		50-54 years	106.165
		55-59 years	105.598
		60-64 years	101.53
		65-69 years	92.3748
		70-74 years	84.686
		75-79 years	67.3893
		80-84 years	61.903
		85-89 years	51.9505
		90-94 years	42.3338
		95+ years	34.089
	2021	<5 years	5.22936
		5-9 years	15.4513
		10-14 years	17.7334
		15-19 years	20.1351
		20-24 years	21.4947
		25-29 years	21.1046
		30-34 years	19.4424
		35-39 years	19.4319
		40-44 years	19.3847
		45-49 years	17.8464
		50-54 years	16.0335
		55-59 years	14.7958
		60-64 years	15.1929
		65-69 years	13.6283
		70-74 years	12.4951
		75-79 years	11.7028
		80-84 years	9.20404
		85-89 years	7.00869
		90-94 years	5.12298
		95+ years	3.23987
Onchocerciasis	1990	<5 years	9.25436e-06
		5-9 years	21.587
		10-14 years	26.7244
		15-19 years	27.5328
		20-24 years	27.9306
		25-29 years	28.3674
		30-34 years	28.8419
		35-39 years	28.3557
		40-44 years	30.9273
		45-49 years	35.4753
		50-54 years	35.3901
		55-59 years	36.791
		60-64 years	37.0065
		65-69 years	38.6227
		70-74 years	39.7422
		75-79 years	31.3961
		80-84 years	21.4528
		85-89 years	18.6988
		90-94 years	17.4801
		95+ years	16.2344
	2021	<5 years	3.86754e-06
		5-9 years	13.1554
		10-14 years	18.977
		15-19 years	23.2728
		20-24 years	23.6851
		25-29 years	21.525
		30-34 years	18.0888
		35-39 years	16.2107
		40-44 years	14.5339
		45-49 years	14.1827
		50-54 years	14.3676
		55-59 years	16.4956
		60-64 years	19.3216
		65-69 years	16.7848
		70-74 years	13.9153
		75-79 years	12.1589
		80-84 years	7.76334
		85-89 years	5.89967
		90-94 years	4.86077
		95+ years	5.30066
Schistosomiasis	1990	<5 years	11.7215
		5-9 years	25.9377
		10-14 years	39.1689
		15-19 years	40.9416
		20-24 years	40.912
		25-29 years	40.5213
		30-34 years	39.3465
		35-39 years	38.5938
		40-44 years	40.0462
		45-49 years	44.0533
		50-54 years	47.7217
		55-59 years	50.0491
		60-64 years	49.8278
		65-69 years	44.4217
		70-74 years	54.906
		75-79 years	41.6086
		80-84 years	27.4017
		85-89 years	21.7543
		90-94 years	16.3912
		95+ years	12.6379
	2021	<5 years	4.76768
		5-9 years	9.34029
		10-14 years	23.1626
		15-19 years	35.4547
		20-24 years	36.3041
		25-29 years	33.0433
		30-34 years	28.2108
		35-39 years	25.4675
		40-44 years	24.0349
		45-49 years	21.2731
		50-54 years	19.9754
		55-59 years	18.905
		60-64 years	18.3686
		65-69 years	14.8598
		70-74 years	15.441
		75-79 years	14.7377
		80-84 years	10.8122
		85-89 years	8.69571
		90-94 years	6.609
		95+ years	5.40989
